# Supplementary material for: K(MoO2)4O3(AsO4)
Source: Acta Crystallogr Sect E Struct Rep Online. 2013 May 25;69(Pt 6):i37. doi: 10.1107/S1600536813013664 (PMC3684866; doi:10.1107/S1600536813013664)
Supplement: Supplementary file 1 [file e-69-00i37-sup1.cif]

##############################################################################
#                                                                            #
# This CIF contains the data in a paper accepted for publication in          #
# Acta Crystallographica Section E. It conforms to the requirements of       #
# Notes for Authors for Acta Crystallographica Section E, and has been       #
# peer reviewed under the auspices of the IUCr Commission on Journals.       #
#                                                                            #
# Full details of the Crystallographic Information File format               #
# are given in the paper "The Crystallographic Information File (CIF):       #
# a New Standard Archive File for Crystallography" by S. R. Hall, F. H.      #
# Allen and I. D. Brown [Acta Cryst. (1991), A47, 655-685].                  #
#                                                                            #
# The current version of the core CIF dictionary is obtainable from          #
# ftp://ftp.iucr.org/pub/cif_core.dic.                                       #
#                                                                            #
# Software is freely available for graphical display of the structure(s)     #
# in this CIF. For information consult the CIF software page                 #
# http://www.iucr.org/resources/cif/software.                                #
#                                                                            #
# This file may be used for bona fide research purposes within the           #
# scientific community so long as proper attribution is given to the journal # 
# article from which it was obtained.                                        #
#                                                                            #
##############################################################################
data_I
_audit_creation_method     SHELXL-97
_chemical_name_systematic
;
Potassium tetrakis(dioxomolybdenum) arsenate trioxide
;
_chemical_name_common     ?
_chemical_formula_moiety     'As Mo4 O15, K'
_chemical_formula_sum     'As K Mo4 O15'
_chemical_formula_iupac     'K (Mo O2)4 O3 (As O4)'
_chemical_formula_weight     737.78
_chemical_melting_point     ?
_symmetry_cell_setting     orthorhombic
_symmetry_space_group_name_H-M     'P 21 21 21'
_symmetry_space_group_name_Hall     'P 2ac 2ab'
loop_
    _symmetry_equiv_pos_as_xyz
    'x, y, z'
    '-x+1/2, -y, z+1/2'
    'x+1/2, -y+1/2, -z'
    '-x, y+1/2, -z+1/2'
_cell_length_a     8.0442(8)
_cell_length_b     11.9167(9)
_cell_length_c     12.6799(10)
_cell_angle_alpha     90.00
_cell_angle_beta     90.00
_cell_angle_gamma     90.00
_cell_volume     1215.50(18)
_cell_formula_units_Z     4
_cell_measurement_reflns_used     25
_cell_measurement_theta_min     10
_cell_measurement_theta_max     15
_cell_measurement_temperature     298(2)
_exptl_crystal_description     prism
_exptl_crystal_colour     yellow
_exptl_crystal_size_max     0.42
_exptl_crystal_size_mid     0.33
_exptl_crystal_size_min     0.22
_exptl_crystal_density_diffrn     4.032
_exptl_crystal_density_meas     ?
_exptl_crystal_density_method     'not measured'
_exptl_crystal_F_000     1360
_exptl_absorpt_coefficient_mu     7.160
_exptl_absorpt_correction_type     psi-scan
_exptl_absorpt_process_details     '(North <i>et al.</i>, 1968)'
_exptl_absorpt_correction_T_min     0.077
_exptl_absorpt_correction_T_max     0.212
_exptl_special_details     ?
_diffrn_ambient_temperature     298(2)
_diffrn_radiation_type     MoK\a
_diffrn_radiation_wavelength     0.71073
_diffrn_radiation_source     'fine-focus sealed tube'
_diffrn_radiation_monochromator     graphite
_diffrn_measurement_device_type     'Enraf--Nonius CAD-4'
_diffrn_measurement_method     '\w/2\q'
_diffrn_detector_area_resol_mean     ?
_diffrn_reflns_number     8046
_diffrn_reflns_av_R_equivalents     0.0296
_diffrn_reflns_av_sigmaI/netI     0.0249
_diffrn_reflns_theta_min     2.35
_diffrn_reflns_theta_max     26.97
_diffrn_reflns_theta_full     26.97
_diffrn_measured_fraction_theta_max     1.000
_diffrn_measured_fraction_theta_full     1.000
_diffrn_reflns_limit_h_min     -10
_diffrn_reflns_limit_h_max     4
_diffrn_reflns_limit_k_min     -15
_diffrn_reflns_limit_k_max     15
_diffrn_reflns_limit_l_min     -16
_diffrn_reflns_limit_l_max     16
_diffrn_standards_number     2
_diffrn_standards_interval_count     ?
_diffrn_standards_interval_time     120
_diffrn_standards_decay_%     1.2
_refine_special_details
;
Refinement of <i>F</i>^2^ against ALL reflections. The weighted <i>R</i>-factor
<i>wR</i> and goodness of fit <i>S</i> are based on <i>F</i>^2^, conventional
<i>R</i>-factors <i>R</i> are based on <i>F</i>, with <i>F</i> set to zero for
negative <i>F</i>^2^. The threshold expression of <i>F</i>^2^ >
\s(<i>F</i>^2^) is used only for calculating <i>R</i>-factors(gt) <i>etc</i>.
and is not relevant to the choice of reflections for refinement.
<i>R</i>-factors based on <i>F</i>^2^ are statistically about twice as large
as those based on <i>F</i>, and <i>R</i>- factors based on ALL data will be
even larger.
;
_reflns_number_total     2647
_reflns_number_gt     2611
_reflns_threshold_expression     I>2\s(I)
_refine_ls_structure_factor_coef     Fsqd
_refine_ls_matrix_type     full
_refine_ls_R_factor_all     0.0181
_refine_ls_R_factor_gt     0.0177
_refine_ls_wR_factor_gt     0.0450
_refine_ls_wR_factor_ref     0.0452
_refine_ls_goodness_of_fit_ref     1.096
_refine_ls_restrained_S_all     1.096
_refine_ls_number_reflns     2647
_refine_ls_number_parameters     191
_refine_ls_number_restraints     0
_refine_ls_weighting_scheme     calc
_refine_ls_weighting_details
         'calc w=1/[\s^2^(Fo^2^)+(0.0195P)^2^+2.5252P] where P=(Fo^2^+2Fc^2^)/3'
_atom_sites_solution_primary     direct
_atom_sites_solution_secondary     difmap
_refine_ls_shift/su_max     0.001
_refine_ls_shift/su_mean     0.000
_refine_diff_density_max     0.515
_refine_diff_density_min     -0.685
_refine_ls_extinction_method     'SHELXL97 (Sheldrick, 2008)'
_refine_ls_extinction_coef     0.00488(17)
_refine_ls_extinction_expression
                                  'Fc^*^=kFc[1+0.001xFc^2^\l^3^/sin(2\q)]^-1/4^'
_refine_ls_abs_structure_details     'Flack (1983), 2399 Friedel pairs'
_refine_ls_abs_structure_Flack     0.089(10)
loop_
    _atom_type_symbol
    _atom_type_description
    _atom_type_scat_dispersion_real
    _atom_type_scat_dispersion_imag
    _atom_type_scat_source
    'O' 'O' 0.0106 0.0060
                         'International Tables Vol C Tables 4.2.6.8 and 6.1.1.4'
    'As' 'As' 0.0499 2.0058
                         'International Tables Vol C Tables 4.2.6.8 and 6.1.1.4'
    'K' 'K' 0.2009 0.2494
                         'International Tables Vol C Tables 4.2.6.8 and 6.1.1.4'
    'Mo' 'Mo' -1.6832 0.6857
                         'International Tables Vol C Tables 4.2.6.8 and 6.1.1.4'
_computing_data_collection
                'CAD-4 EXPRESS (Duisenberg, 1992; Mac\'i\<cek & Yordanov, 1992)'
_computing_cell_refinement
                'CAD-4 EXPRESS (Duisenberg, 1992; Mac\'i\<cek & Yordanov, 1992)'
_computing_data_reduction     'XCAD4 (Harms & Wocadlo, 1995)'
_computing_structure_solution     'SHELXS97 (Sheldrick, 2008)'
_computing_structure_refinement     'SHELXL97 (Sheldrick, 2008)'
_computing_molecular_graphics     'DIAMOND (Brandenburg, 1998)'
_computing_publication_material     'WinGX (Farrugia, 2012)'
loop_
    _atom_site_type_symbol
    _atom_site_label
    _atom_site_fract_x
    _atom_site_fract_y
    _atom_site_fract_z
    _atom_site_U_iso_or_equiv
    _atom_site_adp_type
    _atom_site_calc_flag
    _atom_site_refinement_flags
    _atom_site_occupancy
    _atom_site_symmetry_multiplicity
    _atom_site_disorder_assembly
    _atom_site_disorder_group
    Mo Mo1 0.99047(5) 0.41688(3) 0.61974(3) 0.01100(9) Uani d . 1 1 . .
    Mo Mo2 0.78403(5) 0.64073(3) 0.90494(3) 0.00936(9) Uani d . 1 1 . .
    Mo Mo3 0.19469(5) 0.63578(3) 0.92886(3) 0.00829(9) Uani d . 1 1 . .
    Mo Mo4 0.46142(5) 0.71544(3) 0.68083(3) 0.01289(10) Uani d . 1 1 . .
    As As1 0.56223(6) 0.43948(3) 0.65276(3) 0.00879(10) Uani d . 1 1 . .
    K K1 0.9351(2) 0.75546(14) 0.60338(12) 0.0474(4) Uani d . 1 1 . .
    O O1 0.7659(5) 0.5009(3) 0.9106(3) 0.0236(8) Uani d . 1 1 . .
    O O2 0.4420(4) 0.5521(2) 0.6643(3) 0.0155(7) Uani d . 1 1 . .
    O O3 0.3320(4) 0.6807(3) 0.8313(2) 0.0146(7) Uani d . 1 1 . .
    O O4 0.6627(4) 0.6759(3) 0.7968(3) 0.0187(8) Uani d . 1 1 . .
    O O5 0.4982(6) 0.8616(3) 0.7455(3) 0.0273(9) Uani d . 1 1 . .
    O O6 0.7604(5) 0.4761(3) 0.6609(3) 0.0313(10) Uani d . 1 1 . .
    O O7 0.2779(6) 0.7443(3) 0.6214(3) 0.0305(10) Uani d . 1 1 . .
    O O8 0.6055(6) 0.7332(3) 0.5839(3) 0.0330(10) Uani d . 1 1 . .
    O O9 0.2086(5) 0.4954(3) 0.9257(3) 0.0200(8) Uani d . 1 1 . .
    O O10 0.9963(4) 0.6679(2) 0.8464(2) 0.0136(6) Uani d . 1 1 . .
    O O11 0.8536(4) 0.3194(2) 0.5245(2) 0.0099(6) Uani d . 1 1 . .
    O O12 0.1790(4) 0.3351(2) 0.5557(2) 0.0100(6) Uani d . 1 1 . .
    O O13 0.5239(4) 0.3741(2) 0.5374(2) 0.0103(6) Uani d . 1 1 . .
    O O14 0.0441(5) 0.3976(4) 0.7460(3) 0.0309(10) Uani d . 1 1 . .
    O O15 0.0494(5) 0.5469(3) 0.5840(4) 0.0347(10) Uani d . 1 1 . .
loop_
    _atom_site_aniso_label
    _atom_site_aniso_U_11
    _atom_site_aniso_U_22
    _atom_site_aniso_U_33
    _atom_site_aniso_U_12
    _atom_site_aniso_U_13
    _atom_site_aniso_U_23
    Mo1 0.00734(18) 0.01387(16) 0.01180(17) -0.00106(15) 0.00059(14)
                                                                    -0.00650(13)
    Mo2 0.00731(17) 0.01417(17) 0.00660(17) -0.00085(15) -0.00026(14)
                                                                    -0.00219(13)
    Mo3 0.00694(17) 0.01092(16) 0.00703(16) 0.00121(14) 0.00010(13) -0.00095(13)
    Mo4 0.0238(2) 0.00954(16) 0.00534(16) 0.00046(15) -0.00095(16) -0.00032(12)
    As1 0.0092(2) 0.01012(18) 0.00711(19) 0.00226(17) -0.00031(17) -0.00295(15)
    K1 0.0510(9) 0.0557(8) 0.0355(7) 0.0067(8) 0.0015(8) -0.0129(7)
    O1 0.032(2) 0.0155(16) 0.0235(19) -0.0039(15) 0.0019(17) -0.0053(13)
    O2 0.0163(16) 0.0096(13) 0.0206(16) 0.0036(13) 0.0004(15) -0.0043(12)
    O3 0.0107(16) 0.0233(15) 0.0098(14) -0.0029(13) 0.0028(13) -0.0026(12)
    O4 0.0123(18) 0.0337(19) 0.0100(15) 0.0033(15) -0.0020(13) -0.0028(13)
    O5 0.054(3) 0.0143(14) 0.0135(15) -0.006(2) 0.0064(17) -0.0017(12)
    O6 0.0116(18) 0.044(2) 0.038(2) 0.0011(17) 0.0001(17) -0.0319(18)
    O7 0.039(3) 0.0190(16) 0.033(2) 0.0086(17) -0.020(2) 0.0029(16)
    O8 0.050(3) 0.029(2) 0.0200(18) -0.0101(19) 0.015(2) 0.0005(15)
    O9 0.0235(19) 0.0150(15) 0.0214(18) 0.0024(15) -0.0081(17) -0.0046(13)
    O10 0.0103(15) 0.0262(15) 0.0042(13) 0.0015(14) -0.0028(13) -0.0014(11)
    O11 0.0085(15) 0.0130(14) 0.0082(14) -0.0021(12) -0.0028(12) -0.0010(11)
    O12 0.0074(15) 0.0102(13) 0.0123(14) 0.0006(11) 0.0012(12) -0.0019(11)
    O13 0.0084(15) 0.0158(13) 0.0066(13) -0.0002(12) -0.0003(12) -0.0050(11)
    O14 0.024(2) 0.053(2) 0.0156(16) 0.0141(19) -0.0036(16) -0.0148(16)
    O15 0.028(2) 0.0197(17) 0.057(3) -0.0052(17) 0.021(2) -0.0103(17)
_geom_special_details
;
All e.s.d.'s (except the e.s.d. in the dihedral angle between two l.s. planes)
are estimated using the full covariance matrix. The cell e.s.d.'s are taken
into account individually in the estimation of e.s.d.'s in distances, angles
and torsion angles; correlations between e.s.d.'s in cell parameters are only
used when they are defined by crystal symmetry. An approximate (isotropic)
treatment of cell e.s.d.'s is used for estimating e.s.d.'s involving l.s.
planes.
;
loop_
    _geom_bond_atom_site_label_1
    _geom_bond_atom_site_label_2
    _geom_bond_site_symmetry_2
    _geom_bond_distance
    _geom_bond_publ_flag
    Mo1 O14 1_655 1.674(4) ?
    Mo1 O15 1_655 1.682(4) ?
    Mo1 O12 1_655 1.977(3) ?
    Mo1 O11 . 2.005(3) ?
    Mo1 O6 . 2.048(4) ?
    Mo2 O1 . 1.675(4) ?
    Mo2 O4 . 1.735(3) ?
    Mo2 O10 . 1.890(4) ?
    Mo2 O11 2_665 1.936(3) ?
    Mo2 O13 2_665 2.289(3) ?
    Mo2 O12 4_656 2.388(3) ?
    Mo3 O9 . 1.677(3) ?
    Mo3 O3 . 1.742(3) ?
    Mo3 O12 2_565 1.934(3) ?
    Mo3 O10 1_455 1.946(3) ?
    Mo3 O13 2_565 2.237(3) ?
    Mo3 O11 4_656 2.300(3) ?
    Mo4 O7 . 1.693(4) ?
    Mo4 O8 . 1.703(4) ?
    Mo4 O5 . 1.947(3) ?
    Mo4 O2 . 1.964(3) ?
    Mo4 O3 . 2.213(3) ?
    Mo4 O4 . 2.237(3) ?
    As1 O6 . 1.656(4) ?
    As1 O2 . 1.661(3) ?
    As1 O5 4_646 1.662(3) ?
    As1 O13 . 1.685(3) ?
    K1 O14 4_656 2.558(4) ?
    K1 O15 1_655 2.662(4) ?
    K1 O8 . 2.676(5) ?
    K1 O8 3_566 2.745(5) ?
    K1 O7 1_655 2.771(5) ?
    K1 O9 4_656 3.106(4) ?
    K1 O7 3_566 3.118(5) ?
    K1 O10 . 3.290(3) ?
    K1 O4 . 3.423(4) ?
loop_
    _geom_angle_atom_site_label_1
    _geom_angle_atom_site_label_2
    _geom_angle_atom_site_label_3
    _geom_angle_site_symmetry_1
    _geom_angle_site_symmetry_3
    _geom_angle
    _geom_angle_publ_flag
    O14 Mo1 O15 1_655 1_655 108.2(2) ?
    O14 Mo1 O12 1_655 1_655 97.31(16) ?
    O15 Mo1 O12 1_655 1_655 97.29(16) ?
    O14 Mo1 O11 1_655 . 129.64(18) ?
    O15 Mo1 O11 1_655 . 121.71(18) ?
    O12 Mo1 O11 1_655 . 83.60(13) ?
    O14 Mo1 O6 1_655 . 92.10(18) ?
    O15 Mo1 O6 1_655 . 90.35(19) ?
    O12 Mo1 O6 1_655 . 165.36(13) ?
    O11 Mo1 O6 . . 81.76(14) ?
    O1 Mo2 O4 . . 103.02(19) ?
    O1 Mo2 O10 . . 105.44(17) ?
    O4 Mo2 O10 . . 99.00(15) ?
    O1 Mo2 O11 . 2_665 99.25(16) ?
    O4 Mo2 O11 . 2_665 103.76(14) ?
    O10 Mo2 O11 . 2_665 141.44(13) ?
    O1 Mo2 O13 . 2_665 87.18(16) ?
    O4 Mo2 O13 . 2_665 168.11(14) ?
    O10 Mo2 O13 . 2_665 72.05(12) ?
    O11 Mo2 O13 2_665 2_665 80.21(12) ?
    O1 Mo2 O12 . 4_656 165.31(15) ?
    O4 Mo2 O12 . 4_656 90.04(14) ?
    O10 Mo2 O12 . 4_656 78.65(12) ?
    O11 Mo2 O12 2_665 4_656 70.72(12) ?
    O13 Mo2 O12 2_665 4_656 80.64(10) ?
    O9 Mo3 O3 . . 104.30(17) ?
    O9 Mo3 O12 . 2_565 99.44(15) ?
    O3 Mo3 O12 . 2_565 101.66(14) ?
    O9 Mo3 O10 . 1_455 103.77(16) ?
    O3 Mo3 O10 . 1_455 94.47(15) ?
    O12 Mo3 O10 2_565 1_455 147.40(12) ?
    O9 Mo3 O13 . 2_565 90.84(15) ?
    O3 Mo3 O13 . 2_565 162.09(13) ?
    O12 Mo3 O13 2_565 2_565 84.88(12) ?
    O10 Mo3 O13 1_455 2_565 72.32(12) ?
    O9 Mo3 O11 . 4_656 165.14(15) ?
    O3 Mo3 O11 . 4_656 89.84(13) ?
    O12 Mo3 O11 2_565 4_656 72.79(11) ?
    O10 Mo3 O11 1_455 4_656 79.19(12) ?
    O13 Mo3 O11 2_565 4_656 76.06(11) ?
    O7 Mo4 O8 . . 104.3(2) ?
    O7 Mo4 O5 . . 97.95(19) ?
    O8 Mo4 O5 . . 95.13(18) ?
    O7 Mo4 O2 . . 94.84(16) ?
    O8 Mo4 O2 . . 95.74(17) ?
    O5 Mo4 O2 . . 160.62(14) ?
    O7 Mo4 O3 . . 90.67(18) ?
    O8 Mo4 O3 . . 165.03(19) ?
    O5 Mo4 O3 . . 82.88(13) ?
    O2 Mo4 O3 . . 82.47(13) ?
    O7 Mo4 O4 . . 165.11(18) ?
    O8 Mo4 O4 . . 90.47(19) ?
    O5 Mo4 O4 . . 78.55(16) ?
    O2 Mo4 O4 . . 85.37(14) ?
    O3 Mo4 O4 . . 74.58(12) ?
    O6 As1 O2 . . 110.01(18) ?
    O6 As1 O5 . 4_646 112.4(2) ?
    O2 As1 O5 . 4_646 102.26(18) ?
    O6 As1 O13 . . 110.60(17) ?
    O2 As1 O13 . . 110.10(15) ?
    O5 As1 O13 4_646 . 111.22(16) ?
_iucr_refine_instructions_details
;
TITL raja21b in P 21 21 21
CELL  0.71073   8.0442  11.9167  12.6799   90.000   90.000   90.000
ZERR     4.00   0.0008   0.0009   0.0010    0.000    0.000    0.000
LATT  -1
SYMM  1/2 - X, - Y, 1/2 + Z
SYMM  1/2 + X, 1/2 - Y, - Z
SYMM  - X, 1/2 + Y, 1/2 - Z
SFAC O  AS   K    MO
UNIT 60  4    4    16
L.S. 10
BOND
FMAP 2
PLAN 20
MERG 2
ACTA
WGHT    0.019500    2.525200
EXTI    0.004884
FVAR       0.30250
MO1   4    0.990469    0.416878    0.619740    11.00000    0.00734    0.01387 =
         0.01180   -0.00650    0.00059   -0.00106
MO2   4    0.784026    0.640727    0.904936    11.00000    0.00731    0.01417 =
         0.00660   -0.00219   -0.00026   -0.00085
MO3   4    0.194692    0.635780    0.928860    11.00000    0.00694    0.01092 =
         0.00703   -0.00095    0.00010    0.00121
MO4   4    0.461419    0.715438    0.680828    11.00000    0.02380    0.00954 =
         0.00534   -0.00032   -0.00095    0.00046
AS1   2    0.562233    0.439478    0.652755    11.00000    0.00915    0.01012 =
         0.00711   -0.00295   -0.00031    0.00226
K1    3    0.935073    0.755461    0.603382    11.00000    0.05101    0.05571 =
         0.03551   -0.01290    0.00145    0.00666
O1    1    0.765878    0.500851    0.910572    11.00000    0.03170    0.01548 =
         0.02351   -0.00531    0.00193   -0.00390
O2    1    0.441971    0.552135    0.664304    11.00000    0.01634    0.00963 =
         0.02060   -0.00429    0.00039    0.00362
O3    1    0.331977    0.680666    0.831344    11.00000    0.01071    0.02329 =
         0.00976   -0.00255    0.00279   -0.00289
O4    1    0.662656    0.675931    0.796808    11.00000    0.01226    0.03375 =
         0.01003   -0.00285   -0.00202    0.00334
O5    1    0.498241    0.861591    0.745460    11.00000    0.05418    0.01428 =
         0.01350   -0.00166    0.00636   -0.00560
O6    1    0.760442    0.476092    0.660903    11.00000    0.01160    0.04411 =
         0.03821   -0.03188    0.00006    0.00112
O7    1    0.277914    0.744300    0.621403    11.00000    0.03935    0.01897 =
         0.03317    0.00289   -0.02000    0.00857
O8    1    0.605516    0.733154    0.583862    11.00000    0.05038    0.02853 =
         0.02005    0.00049    0.01547   -0.01013
O9    1    0.208565    0.495378    0.925674    11.00000    0.02352    0.01501 =
         0.02142   -0.00456   -0.00810    0.00242
O10   1    0.996283    0.667938    0.846379    11.00000    0.01030    0.02622 =
         0.00422   -0.00137   -0.00281    0.00153
O11   1    0.853554    0.319440    0.524507    11.00000    0.00852    0.01300 =
         0.00822   -0.00100   -0.00282   -0.00213
O12   1    0.178988    0.335105    0.555699    11.00000    0.00744    0.01018 =
         0.01231   -0.00193    0.00116    0.00061
O13   1    0.523941    0.374080    0.537428    11.00000    0.00844    0.01581 =
         0.00659   -0.00496   -0.00033   -0.00021
O14   1    0.044128    0.397553    0.746014    11.00000    0.02386    0.05326 =
         0.01564   -0.01481   -0.00356    0.01413
O15   1    0.049402    0.546883    0.583958    11.00000    0.02765    0.01973 =
         0.05679   -0.01034    0.02116   -0.00515
HKLF 4
REM  raja21b in P 21 21 21
REM R1 =  0.0177 for   2611 Fo > 4sig(Fo)  and  0.0181 for all   2647 data
REM    191 parameters refined using      0 restraints
END
WGHT      0.0194      2.5251
REM Highest difference peak  0.515,  deepest hole -0.685,  1-sigma level  0.130
Q1    1   0.2304  0.5607  0.9319  11.00000  0.05    0.52
Q2    1   0.5125  0.8134  0.7761  11.00000  0.05    0.51
Q3    1   0.2127  0.7043  0.9286  11.00000  0.05    0.48
Q4    1   0.5093  0.5956  0.6757  11.00000  0.05    0.47
Q5    1   0.2670  0.6360  0.8238  11.00000  0.05    0.46
Q6    1   0.7755  0.5621  0.9029  11.00000  0.05    0.45
Q7    1  -0.0124  0.2601  0.7612  11.00000  0.05    0.43
Q8    1   1.0201  0.3561  0.6386  11.00000  0.05    0.43
Q9    1   0.7769  0.7068  0.9010  11.00000  0.05    0.42
Q10   1   0.5199  0.5162  0.6422  11.00000  0.05    0.41
Q11   1   0.0009  0.3370  0.7559  11.00000  0.05    0.41
Q12   1   0.7754  0.2756  0.5350  11.00000  0.05    0.40
Q13   1  -0.0013  0.4067  0.9610  11.00000  0.05    0.38
Q14   1   0.7178  0.6337  0.7954  11.00000  0.05    0.38
Q15   1   0.2466  0.3656  0.5374  11.00000  0.05    0.37
Q16   1   0.2586  0.4385  0.6479  11.00000  0.05    0.36
Q17   1   0.5395  0.8458  0.5777  11.00000  0.05    0.36
Q18   1   0.9665  0.5712  0.8384  11.00000  0.05    0.36
Q19   1   0.0055  0.5608  0.5651  11.00000  0.05    0.36
Q20   1   0.0016  0.6172  0.4967  11.00000  0.05    0.35
;
data_global
_journal_date_recd_electronic     2013-05-07
_journal_date_accepted     2013-05-17
_journal_name_full     'Acta Crystallographica, Section E'
_journal_year     2013
_journal_volume     69
_journal_issue      6
_journal_page_first     i37
_journal_page_last     i37
_journal_paper_category     QI
_journal_paper_doi     10.1107/S1600536813013664
_journal_coeditor_code     VN2070
_publ_contact_author_name     'Prof. M. F. Zid'
_publ_contact_author_address
;
  Laboratoire de Mat\'eriaux et Cristallochimie.
Facult\'e des Sciences de Tunis.
Universit\'e de Tunis ElManar. 2092 ElManar II Tunis, Tunisia
;
_publ_contact_author_email     'faouzi.zid@fst.rnu.tn'
_publ_contact_author_fax     '216(1) 88 34 24'
_publ_contact_author_phone     '216(1) 88 22 00'
_publ_section_title
;
K(MoO~2~)~4~O~3~(AsO~4~)
;
loop_
    _publ_author_name
    _publ_author_address
    'Jouini, Raja'
;
Laboratoire de Mat\'eriaux et Cristallochimie
Facult\'e des Sciences de Tunis
Universit\'e de Tunis ElManar
2092 ElManar II Tunis
Tunisia
;
    'Zid, Mohamed Faouzi'
;
Laboratoire de Mat\'eriaux et Cristallochimie
Facult\'e des Sciences de Tunis
Universit\'e de Tunis ElManar
2092 ElManar II Tunis
Tunisia
;
    'Driss, Ahmed'
;
Laboratoire de Mat\'eriaux et Cristallochimie
Facult\'e des Sciences de Tunis
Universit\'e de Tunis ElManar
2092 ElManar II Tunis
Tunisia
;
_publ_section_synopsis     .
