# Supplementary material for: K(MoO2)4O3(AsO4)
Source: Acta Crystallogr Sect E Struct Rep Online. 2013 May 25;69(Pt 6):i37. doi: 10.1107/S1600536813013664 (PMC3684866; doi:10.1107/S1600536813013664)
Supplement: Supplementary file 2 [file e-69-00i37-Isup2.hkl]

#
# h,k,l, Fc-squared, Fo-squared, sigma(Fo-squared) and status flag
#
data_I
_shelx_title ' raja21b in P 21 21 21'
_shelx_refln_list_code          4
_shelx_F_calc_maximum      443.07
_exptl_crystal_F_000      1360.00
_reflns_d_resolution_high  0.7835
 
loop_
 _symmetry_equiv_pos_as_xyz
 'x, y, z'
 '-x+1/2, -y, z+1/2'
 'x+1/2, -y+1/2, -z'
 '-x, y+1/2, -z+1/2'
 
_cell_length_a     8.0442
_cell_length_b    11.9167
_cell_length_c    12.6799
_cell_angle_alpha  90.000
_cell_angle_beta   90.000
_cell_angle_gamma  90.000
 
_shelx_F_squared_multiplier     1.000
 
loop_
 _refln_index_h
 _refln_index_k
 _refln_index_l
 _refln_F_squared_calc
 _refln_F_squared_meas
 _refln_F_squared_sigma
 _refln_observed_status
   2   0   0    22084.72    21785.24    156.19 o
   4   0   0   105328.90   118541.63    571.70 o
   6   0   0     5062.11     5073.27    137.78 o
   8   0   0    10519.27    10238.47    245.52 o
  10   0   0     3105.22     2844.81    160.54 o
   1   1   0     2528.66     2485.22     22.17 o
   2   1   0     9957.41     8891.72    197.85 o
   3   1   0      164.23      141.19      9.52 o
   4   1   0    23826.23    21916.60    202.60 o
   5   1   0    12196.11    11677.32    197.40 o
   6   1   0    18943.20    17509.58    496.24 o
   7   1   0     1154.75     1171.01     57.32 o
   8   1   0        0.70       39.85     29.12 o
   9   1   0     2515.87     2449.13     99.51 o
  10   1   0     1620.14     1343.64     77.45 o
   0   2   0     8787.37     7534.04    130.83 o
   1   2   0     1027.08     1000.02     16.50 o
   2   2   0      173.45      210.09      9.87 o
   3   2   0    30453.51    28889.74    677.54 o
   4   2   0     1903.05     1841.68    120.92 o
   5   2   0     6126.92     5790.45     96.96 o
   6   2   0     1294.71     1205.36     88.05 o
   7   2   0    45780.29    45539.84    735.11 o
   8   2   0      501.40      517.05     27.22 o
   9   2   0      356.64      414.36     52.37 o
  10   2   0       50.45      -15.63     62.62 o
   1   3   0     1857.31     1957.06     45.89 o
   2   3   0      235.80      179.47     67.57 o
   3   3   0     3063.82     2535.37     72.19 o
   4   3   0      231.75      451.89     73.75 o
   5   3   0     1240.17     1251.36     96.83 o
   6   3   0     2803.11     2856.58     80.42 o
   7   3   0     7384.89     7546.21    143.92 o
   8   3   0     5158.95     4818.05    126.20 o
   9   3   0      726.56      715.97     40.68 o
  10   3   0     1333.54     1129.45     75.29 o
   0   4   0    20655.17    20449.71    191.62 o
   1   4   0     6046.00     6031.34     54.36 o
   2   4   0    15309.25    13588.60    192.80 o
   3   4   0     1238.04     1459.99     30.55 o
   4   4   0     8296.17     8216.95    408.67 o
   5   4   0    18483.98    18529.75   1145.60 o
   6   4   0    14526.59    14242.50   1026.31 o
   7   4   0     4135.57     4137.98    119.91 o
   8   4   0      298.15      279.90     22.29 o
   9   4   0    22260.47    22481.83    308.11 o
   1   5   0       74.06      113.18     15.35 o
   2   5   0    13654.61    12952.03    171.89 o
   3   5   0     9412.96     9049.81    140.26 o
   4   5   0     9929.01     9444.19    234.13 o
   5   5   0    15077.92    15044.75    174.24 o
   6   5   0     2865.19     2834.05    223.29 o
   7   5   0     5538.33     5959.43    326.12 o
   8   5   0     1290.37     1377.63    130.74 o
   9   5   0     2902.80     2869.42    146.98 o
   0   6   0     2366.95     1936.15    121.36 o
   1   6   0    19718.73    19224.41    196.67 o
   2   6   0   101456.38   101830.76   1009.47 o
   3   6   0     7515.15     7283.90     75.98 o
   4   6   0     2340.62     2335.73     90.01 o
   5   6   0    36933.71    35962.66    373.59 o
   6   6   0       53.00      114.89     71.48 o
   7   6   0     3230.40     3598.71    192.93 o
   8   6   0      866.01     1079.64     64.11 o
   9   6   0     2729.29     2612.07    185.63 o
   1   7   0       23.11       26.63     14.06 o
   2   7   0      346.30      329.32     17.20 o
   3   7   0     1510.41     1528.28     52.27 o
   4   7   0       39.77       18.53     32.55 o
   5   7   0     5361.75     5327.14    114.35 o
   6   7   0      495.73      528.90     29.42 o
   7   7   0     1633.11     1740.24     83.43 o
   8   7   0        1.03       17.19     58.74 o
   9   7   0     4233.02     4226.79    288.02 o
   0   8   0     1298.41     1340.44     49.22 o
   1   8   0    50704.40    50762.52    302.92 o
   2   8   0    48677.18    47768.99    356.24 o
   3   8   0    10804.49    10661.68    105.06 o
   4   8   0     1703.76     1727.19     53.88 o
   5   8   0    23536.04    23189.75    718.48 o
   6   8   0       43.00       85.08     18.96 o
   7   8   0      745.71      826.28     45.21 o
   8   8   0      465.56      463.49     28.16 o
   1   9   0     3141.69     3136.54     59.52 o
   2   9   0      373.67      446.91     36.85 o
   3   9   0     7408.99     7235.20     92.87 o
   4   9   0        1.31       25.76     21.02 o
   5   9   0     9067.90     8731.25    191.51 o
   6   9   0        1.65       39.24     18.27 o
   7   9   0     4176.24     3995.59    166.92 o
   8   9   0      413.23      415.91     42.69 o
   0  10   0    13080.26    13231.90    175.44 o
   1  10   0       65.41       75.06     20.76 o
   2  10   0     7770.83     7882.38    100.09 o
   3  10   0     7916.10     7887.26    104.73 o
   4  10   0       27.19       89.95     25.69 o
   5  10   0    17712.41    16893.70    768.95 o
   6  10   0     3469.99     3596.14    182.16 o
   7  10   0      773.19      933.22     54.83 o
   1  11   0      159.69      204.02     29.00 o
   2  11   0      837.42      837.68     33.08 o
   3  11   0     1006.27     1041.73     39.35 o
   4  11   0      261.95      241.07     40.79 o
   5  11   0        5.23        4.48     37.66 o
   6  11   0       52.02      109.61     62.73 o
   7  11   0     6087.51     6030.25    589.67 o
   0  12   0     1607.28     1515.94     75.50 o
   1  12   0     2572.06     2580.50     69.66 o
   2  12   0      833.81     1061.53     94.13 o
   3  12   0     6517.45     6889.07    111.26 o
   4  12   0       38.81       72.26     39.34 o
   5  12   0     4555.80     4442.32    138.84 o
   6  12   0     1422.07     1382.88     82.20 o
   1  13   0      328.17      368.49     40.59 o
   2  13   0     1672.01     1655.88     58.22 o
   3  13   0       13.95       94.62     23.72 o
   4  13   0    12534.03    12199.89    212.55 o
   5  13   0      592.08      598.09     38.16 o
   0  14   0    33018.65    33859.69    745.66 o
   1  14   0    11268.58    11842.26    160.58 o
   2  14   0      133.04      141.38     25.02 o
   3  14   0      431.20      461.07     75.48 o
   4  14   0    10092.15    10093.74    184.82 o
   1  15   0       19.80       12.83     31.79 o
   1   0   1     4632.97     5375.38     85.95 o
   2   0   1     1895.11     1480.55     23.05 o
   3   0   1     5679.83     5381.14     91.93 o
   4   0   1      691.42      888.74     36.21 o
   5   0   1    23515.97    23208.96    189.32 o
   6   0   1      538.11      545.01     59.28 o
   7   0   1      388.13      558.68     98.41 o
   8   0   1     4197.36     3822.09    174.94 o
   9   0   1    19139.76    19380.10    265.65 o
  10   0   1       54.70       96.24     43.62 o
 -10   1   1    10674.69    10120.25    213.25 o
  -9   1   1     1186.61     1115.98     59.25 o
  -8   1   1      489.09      508.18     29.67 o
  -7   1   1    32375.14    31938.24    455.18 o
  -6   1   1     6607.43     6174.51    108.95 o
  -5   1   1     7609.42     7364.92    105.58 o
  -4   1   1     6904.68     6775.26    201.85 o
  -3   1   1    21666.98    21057.12    192.29 o
  -2   1   1    30868.69    30846.79    431.71 o
  -1   1   1     1892.40     2137.44     98.14 o
   0   1   1    47741.18    50632.02   2139.45 o
   1   1   1     2055.79     2255.87     29.87 o
   2   1   1    28804.33    29018.13    352.16 o
   3   1   1    22976.00    22491.28    217.92 o
   4   1   1     8095.72     7923.71    101.19 o
   5   1   1     6958.42     6858.97    276.54 o
   6   1   1     7529.71     7013.77    118.81 o
   7   1   1    32068.57    31623.46    376.66 o
   8   1   1      499.55      494.98     28.66 o
   9   1   1      858.90      931.92     50.77 o
  10   1   1     9833.83     9419.57    454.21 o
 -10   2   1      911.15     1081.39     64.22 o
  -9   2   1     5703.20     5316.24    140.57 o
  -8   2   1     2690.54     2490.77     92.37 o
  -7   2   1     4392.30     4276.59    105.84 o
  -6   2   1     1894.80     1777.04     61.68 o
  -5   2   1    25693.77    24058.51    495.12 o
  -4   2   1     9240.29     8530.91    298.60 o
  -3   2   1     7005.58     6790.65    105.40 o
  -2   2   1    50531.28    52035.28    339.89 o
  -1   2   1     8141.95     8556.87     91.79 o
   0   2   1     2440.29     2314.34     38.93 o
   1   2   1     7478.66     8028.22    174.97 o
   2   2   1    49484.22    51028.54    633.07 o
   3   2   1     6652.09     6412.65    180.97 o
   4   2   1     8886.31     8400.87    596.94 o
   5   2   1    25644.00    25659.24    617.62 o
   6   2   1     1595.61     1758.23     62.63 o
   7   2   1     4088.95     3972.05    105.75 o
   8   2   1     2522.46     2547.59     91.60 o
   9   2   1     6540.52     5918.71    149.63 o
  10   2   1      975.72      973.75     51.76 o
 -10   3   1     3282.54     2928.96    268.09 o
  -9   3   1     4302.50     3986.07    177.82 o
  -8   3   1      676.48      621.15     31.37 o
  -7   3   1     6299.89     6446.53    162.42 o
  -6   3   1     4339.24     4169.51    177.45 o
  -5   3   1    16989.70    16535.31    412.84 o
  -4   3   1    22574.87    22381.47    604.12 o
  -3   3   1     6826.46     6363.47    168.57 o
  -2   3   1     8785.65     8036.64     71.32 o
  -1   3   1     5226.84     4859.70     72.62 o
   0   3   1   159686.45   155091.55   8849.82 o
   1   3   1     5782.70     5353.47     84.11 o
   2   3   1     9020.24     8254.43     98.49 o
   3   3   1     7333.35     6881.52    134.81 o
   4   3   1    23686.91    24421.11   1546.67 o
   5   3   1    18744.95    18830.63    815.13 o
   6   3   1     4909.92     5090.43    406.18 o
   7   3   1     5775.63     5845.22    427.12 o
   8   3   1      662.61      707.09     40.49 o
   9   3   1     4073.07     3882.45    130.06 o
  10   3   1     3290.36     3159.32    124.33 o
  -9   4   1     1399.57     1273.23     82.75 o
  -8   4   1     1281.29     1212.65     59.87 o
  -7   4   1     2805.39     2765.00    203.46 o
  -6   4   1     2016.70     1925.84    124.04 o
  -5   4   1    13894.78    13180.32    179.77 o
  -4   4   1    14065.63    13323.99    165.57 o
  -3   4   1     3236.63     3271.58     63.23 o
  -2   4   1    18291.98    16947.72    108.32 o
  -1   4   1    16221.38    16058.02     83.52 o
   0   4   1   108974.34   104272.79   2896.89 o
   1   4   1    16574.06    16477.28    150.28 o
   2   4   1    17926.42    17011.76    226.57 o
   3   4   1     3292.09     3331.27     85.76 o
   4   4   1    14153.31    13886.17    884.36 o
   5   4   1    14920.15    14510.23    745.97 o
   6   4   1     2447.40     2462.29    113.05 o
   7   4   1     2720.51     2880.99    306.27 o
   8   4   1      881.69      967.97     53.57 o
   9   4   1     1314.35     1217.27     78.09 o
  -9   5   1     1637.89     1632.14    175.07 o
  -8   5   1     5366.69     5328.91    182.39 o
  -7   5   1     5044.80     5002.45    122.37 o
  -6   5   1     4127.55     3838.38     98.51 o
  -5   5   1    16887.01    16525.52    287.05 o
  -4   5   1     6149.18     5991.69     83.01 o
  -3   5   1    24491.31    23954.35    169.40 o
  -2   5   1    31504.49    30416.88    207.80 o
  -1   5   1    11474.14    10971.08     91.87 o
   0   5   1    69713.41    68049.87    992.09 o
   1   5   1    11011.21    10665.02     90.42 o
   2   5   1    31502.80    30132.38    232.68 o
   3   5   1    22068.13    21898.48    327.04 o
   4   5   1     6337.36     6225.26    210.93 o
   5   5   1    16850.81    16845.69    722.96 o
   6   5   1     3851.26     3927.98    168.50 o
   7   5   1     4882.53     4863.33    225.34 o
   8   5   1     5035.68     4792.78    383.81 o
   9   5   1     1851.28     1882.90    109.29 o
  -9   6   1     1135.87     1139.61     59.12 o
  -8   6   1     1404.35     1348.09     69.94 o
  -7   6   1    16802.38    16403.71    250.07 o
  -6   6   1     3224.03     3115.93    107.26 o
  -5   6   1      985.62      937.11     64.74 o
  -4   6   1      282.44      320.35     25.54 o
  -3   6   1     9129.93     8811.61    168.75 o
  -2   6   1    24319.50    24332.25    178.16 o
  -1   6   1     3046.12     2979.32     44.22 o
   0   6   1       27.88       74.48      9.60 o
   1   6   1     3699.07     3448.44     53.29 o
   2   6   1    23517.55    23824.87    249.85 o
   3   6   1    10012.70     9687.03     88.04 o
   4   6   1      184.47      216.43     10.81 o
   5   6   1      918.66     1004.94     48.06 o
   6   6   1     2673.70     2544.67    214.85 o
   7   6   1    16514.65    17402.07    626.64 o
   8   6   1     1331.76     1499.37     78.43 o
   9   6   1     1388.76     1548.94     76.40 o
  -9   7   1    11348.59    11377.60    233.13 o
  -8   7   1     5907.66     5926.96    155.63 o
  -7   7   1      659.35      612.37     38.01 o
  -6   7   1     2038.71     2035.29    102.74 o
  -5   7   1    36133.72    35058.50    292.14 o
  -4   7   1     2416.79     2534.50     61.59 o
  -3   7   1    10920.15    10636.41     98.84 o
  -2   7   1      253.37      305.78     11.78 o
  -1   7   1     1356.77     1310.30     33.74 o
   0   7   1      351.51      377.13     20.74 o
   1   7   1     1110.06     1074.03     31.11 o
   2   7   1      323.54      380.44     15.58 o
   3   7   1    11066.45    11056.39    104.05 o
   4   7   1     3129.94     3008.04     66.34 o
   5   7   1    35326.81    34840.23   1131.12 o
   6   7   1     2612.06     2547.20    170.43 o
   7   7   1      635.99      674.30     36.59 o
   8   7   1     6348.69     6054.61    457.70 o
   9   7   1    11638.87    12301.36    259.31 o
  -8   8   1      613.18      661.56     71.03 o
  -7   8   1    15270.49    15479.04    494.87 o
  -6   8   1     2741.75     2559.61     92.71 o
  -5   8   1       70.79       93.64     50.33 o
  -4   8   1     1057.99      970.77     37.88 o
  -3   8   1     5032.70     4962.84     73.04 o
  -2   8   1     4577.96     4488.37     66.52 o
  -1   8   1     5005.25     4921.42     66.73 o
   0   8   1      947.43      934.54     37.65 o
   1   8   1     5093.54     5237.62     88.17 o
   2   8   1     4802.63     4695.88     82.30 o
   3   8   1     4711.24     4679.13     70.75 o
   4   8   1      676.72      676.84     41.41 o
   5   8   1       91.47       77.50     36.79 o
   6   8   1     2520.42     2445.02    103.61 o
   7   8   1    16176.09    16056.69    413.89 o
   8   8   1      564.92      601.84     47.13 o
  -8   9   1     5988.17     5594.85    161.24 o
  -7   9   1      831.81      855.45     86.53 o
  -6   9   1     3595.62     3527.19    111.16 o
  -5   9   1     5232.46     5192.79    124.29 o
  -4   9   1     8408.37     8297.08    191.39 o
  -3   9   1     1942.16     1927.97     51.46 o
  -2   9   1    29991.56    30071.83    183.06 o
  -1   9   1     1089.06     1064.72     42.83 o
   0   9   1     2375.00     2362.09     62.58 o
   1   9   1     1437.56     1347.67     43.83 o
   2   9   1    31842.06    31408.45    288.60 o
   3   9   1     1894.24     1891.78     49.44 o
   4   9   1     7944.82     7863.74    119.22 o
   5   9   1     5337.21     5238.22    128.06 o
   6   9   1     3896.74     3906.83    120.62 o
   7   9   1      698.95      706.28     36.15 o
   8   9   1     6076.48     5985.13    220.07 o
  -7  10   1     1142.22     1252.40     67.06 o
  -6  10   1     1700.54     1814.60     87.22 o
  -5  10   1     2371.36     2299.99     89.86 o
  -4  10   1     6462.31     6616.78    232.64 o
  -3  10   1     2738.56     2727.51     63.67 o
  -2  10   1     5338.51     5176.07     83.08 o
  -1  10   1      589.19      593.03     21.53 o
   0  10   1    24146.16    24179.40    168.27 o
   1  10   1      512.98      498.15     20.63 o
   2  10   1     5193.03     4992.81     81.62 o
   3  10   1     2899.60     2874.11     64.55 o
   4  10   1     5917.85     5877.03    135.08 o
   5  10   1     1939.71     1743.27     82.86 o
   6  10   1     1478.44     1526.23    125.51 o
   7  10   1     1499.70     1567.94     74.00 o
  -7  11   1     1826.46     1767.69     84.98 o
  -6  11   1      455.48      473.65     40.67 o
  -5  11   1    14775.89    13834.29    394.85 o
  -4  11   1     1242.27     1359.57     55.77 o
  -3  11   1     1014.00     1086.78     39.07 o
  -2  11   1     1605.64     1814.59    160.37 o
  -1  11   1    16037.62    16025.23    151.26 o
   0  11   1     6095.19     6144.24     92.74 o
   1  11   1    15339.23    15273.69    148.14 o
   2  11   1     1783.76     1942.92    194.29 o
   3  11   1     1433.80     1402.19     51.90 o
   4  11   1     1535.75     1486.43     62.68 o
   5  11   1    13407.44    13334.91    227.19 o
   6  11   1      402.45      411.98     34.60 o
   7  11   1     2084.95     2255.66    112.50 o
  -6  12   1      228.70      268.93     26.00 o
  -5  12   1     5163.09     5636.47    286.41 o
  -4  12   1     2298.20     2547.51    131.10 o
  -3  12   1    11884.59    12390.63    149.21 o
  -2  12   1     2703.74     2759.64     70.79 o
  -1  12   1    10259.35    10360.68    142.39 o
   0  12   1     1538.85     1506.38     53.75 o
   1  12   1    10754.15    10859.27    134.74 o
   2  12   1     2534.20     2533.17     68.48 o
   3  12   1    12934.32    13003.56    153.08 o
   4  12   1     2356.64     2273.91     81.10 o
   5  12   1     5505.04     5696.74    158.14 o
   6  12   1      314.61      335.19     27.82 o
  -5  13   1     3317.86     3043.31    127.74 o
  -4  13   1      128.23      200.86     52.80 o
  -3  13   1    10026.23    10312.86    167.15 o
  -2  13   1     8136.11     8271.80    127.96 o
  -1  13   1      796.12      781.12     31.64 o
   0  13   1     4930.49     5313.66    100.01 o
   1  13   1      717.90      778.82     29.53 o
   2  13   1     8245.75     8173.76    145.40 o
   3  13   1     9302.69     9770.98    142.32 o
   4  13   1       97.02      183.35     30.62 o
   5  13   1     3249.92     3300.74    130.45 o
  -3  14   1     6722.48     6758.39    128.62 o
  -2  14   1      132.31      194.86     30.76 o
  -1  14   1     2499.33     2473.36     78.76 o
   0  14   1      289.31      305.36     18.69 o
   1  14   1     2311.80     2447.62     78.22 o
   2  14   1      226.95      290.12     17.64 o
   3  14   1     6325.60     6283.59    124.28 o
  -1  15   1     1971.08     2056.26     75.69 o
   0  15   1     1145.09     1180.65     51.73 o
   1  15   1     1984.92     2047.67     72.95 o
   0   0   2     1608.81     1877.84     32.94 o
   1   0   2      271.47      286.90     26.35 o
   2   0   2    56646.64    59566.33    269.00 o
   3   0   2    17071.28    15929.87    129.51 o
   4   0   2      131.61      169.09     10.96 o
   5   0   2      365.36      399.88     22.37 o
   6   0   2      877.69      913.05    134.89 o
   7   0   2     2706.13     2820.95     87.82 o
   8   0   2      131.05      172.92     37.22 o
   9   0   2     1606.89     1538.67    140.97 o
  10   0   2     6066.37     5577.00    164.62 o
 -10   1   2     2290.69     2236.15    105.97 o
  -9   1   2     9488.67     8867.21    183.15 o
  -8   1   2     2924.72     2802.86    164.11 o
  -7   1   2      869.25      918.46     60.84 o
  -6   1   2     3094.34     3045.16    104.24 o
  -5   1   2    46944.73    45886.65    655.92 o
  -4   1   2     4482.33     4586.41     82.09 o
  -3   1   2      406.81      495.58     20.51 o
  -2   1   2   144523.13   147784.84   2995.78 o
  -1   1   2    29777.49    32558.31    306.93 o
   0   1   2    12972.80    13010.35    121.77 o
   1   1   2    29060.84    32106.23    205.24 o
   2   1   2   145115.98   147645.31   3936.27 o
   3   1   2      590.37      660.94     21.78 o
   4   1   2     4442.77     4595.24     81.93 o
   5   1   2    45318.49    45288.77    724.59 o
   6   1   2     2518.31     2482.84    191.28 o
   7   1   2     1068.10     1025.94    102.78 o
   8   1   2     2312.19     2163.21     88.78 o
   9   1   2     9402.93     8630.73    253.87 o
  10   1   2     2260.98     2237.98    150.58 o
 -10   2   2     9442.51     9065.32    447.96 o
  -9   2   2     1368.66     1240.80     62.25 o
  -8   2   2     1190.46     1199.39     57.04 o
  -7   2   2     7128.32     7063.03    138.20 o
  -6   2   2     1555.52     1450.29     59.36 o
  -5   2   2    19906.74    19476.22    528.59 o
  -4   2   2     5763.46     5849.65    441.76 o
  -3   2   2     4780.11     4654.06    148.37 o
  -2   2   2     7441.12     7274.61    174.26 o
  -1   2   2     7427.99     7722.62     84.59 o
   0   2   2      517.06      610.05     15.28 o
   1   2   2     8147.51     8573.00     73.06 o
   2   2   2     6750.62     6917.56    143.27 o
   3   2   2     3511.00     3605.62    160.28 o
   4   2   2     4992.41     5192.32    233.21 o
   5   2   2    21029.40    20568.29    198.50 o
   6   2   2     1321.95     1383.76     59.44 o
   7   2   2     6481.60     6844.40    291.58 o
   8   2   2     1347.23     1320.00     63.36 o
   9   2   2     1131.44     1296.21     61.78 o
  10   2   2     9170.05     8905.58    209.80 o
  -9   3   2    14477.86    13774.45    232.26 o
  -8   3   2     3863.06     3624.17    179.39 o
  -7   3   2     3186.40     3241.82    105.82 o
  -6   3   2      184.86      225.37     28.80 o
  -5   3   2    29119.80    30240.90   1017.02 o
  -4   3   2     2429.19     2342.70    181.48 o
  -3   3   2     3531.11     3570.07     48.05 o
  -2   3   2    16025.39    15080.44    320.39 o
  -1   3   2      742.25      642.36     18.65 o
   0   3   2    42363.36    42121.02    406.04 o
   1   3   2      622.96      552.86     17.56 o
   2   3   2    16659.61    15817.99    219.26 o
   3   3   2     3164.58     3181.97     64.52 o
   4   3   2     2198.96     2301.24    113.32 o
   5   3   2    29322.53    29778.61    462.49 o
   6   3   2      148.59      209.27     45.47 o
   7   3   2     3044.95     3308.23    283.27 o
   8   3   2     3965.53     3984.60    119.47 o
   9   3   2    15512.01    15625.93    730.94 o
  -9   4   2      329.30      401.75     77.51 o
  -8   4   2     6129.65     6135.30    304.92 o
  -7   4   2     8698.47     9027.65    476.20 o
  -6   4   2      586.13      681.22     30.83 o
  -5   4   2     1136.01     1019.74     48.66 o
  -4   4   2     2233.44     2332.50     61.89 o
  -3   4   2     1397.20     1601.04     77.17 o
  -2   4   2     5849.79     5644.70     82.71 o
  -1   4   2     3527.77     3167.33     85.68 o
   0   4   2    13828.44    12704.04    171.09 o
   1   4   2     3770.72     3318.26    112.20 o
   2   4   2     4933.54     4882.42    100.62 o
   3   4   2     1243.40     1435.16     46.57 o
   4   4   2     3102.48     3146.67    193.22 o
   5   4   2     1050.26     1222.03     54.96 o
   6   4   2      942.35      909.04     70.48 o
   7   4   2     9244.07     9573.50    181.98 o
   8   4   2     6117.38     6426.27    530.16 o
   9   4   2      406.26      542.62     30.05 o
  -9   5   2      121.55      195.16     56.01 o
  -8   5   2     4131.65     4350.28    493.37 o
  -7   5   2    30883.37    31483.35    311.56 o
  -6   5   2     3226.97     3198.65    189.41 o
  -5   5   2     2945.63     2807.97     78.12 o
  -4   5   2     8475.30     8334.55    233.12 o
  -3   5   2    18264.72    17330.44    114.92 o
  -2   5   2    10905.55    10522.32    108.08 o
  -1   5   2     4202.71     3968.08     75.07 o
   0   5   2      467.67      513.11     19.06 o
   1   5   2     4614.19     4225.57     60.26 o
   2   5   2    11074.24    10722.27    235.55 o
   3   5   2    18780.84    17953.83    255.59 o
   4   5   2     8813.76     8553.78    277.75 o
   5   5   2     2590.92     2763.05    182.03 o
   6   5   2     3552.37     3553.57    203.40 o
   7   5   2    30819.09    32827.05   1891.77 o
   8   5   2     4147.94     4010.96    288.05 o
   9   5   2       81.65      197.09     54.54 o
  -9   6   2      834.46      828.90     47.73 o
  -8   6   2     1424.16     1238.53     62.79 o
  -7   6   2     2605.88     2757.14    155.16 o
  -6   6   2     6265.86     5895.64    125.46 o
  -5   6   2     7887.89     7951.55    553.68 o
  -4   6   2    13258.17    12738.97    142.40 o
  -3   6   2    14152.94    13567.88    112.44 o
  -2   6   2     3152.65     3133.62     48.80 o
  -1   6   2     2043.35     1967.24     42.22 o
   0   6   2     7021.68     6877.75     85.32 o
   1   6   2     1763.12     1661.13     54.04 o
   2   6   2     3873.98     3704.18     81.40 o
   3   6   2    13037.34    12622.48    182.45 o
   4   6   2    13022.84    12523.75    348.08 o
   5   6   2     8559.25     8436.55    413.87 o
   6   6   2     6180.93     6109.89    135.54 o
   7   6   2     2421.98     2443.76    158.63 o
   8   6   2     1449.51     1593.35     80.50 o
   9   6   2      839.15      762.61     42.19 o
  -9   7   2      138.13      129.74     52.46 o
  -8   7   2     2711.11     2709.25    111.61 o
  -7   7   2     3281.45     3158.65    110.49 o
  -6   7   2      798.58      853.68     45.15 o
  -5   7   2     2705.28     2560.60     81.42 o
  -4   7   2    30463.57    30647.27    299.33 o
  -3   7   2      261.34      321.09     12.62 o
  -2   7   2     2760.81     2777.56     67.66 o
  -1   7   2     6467.44     6587.14     72.87 o
   0   7   2   181790.56   178657.08   5600.40 o
   1   7   2     5853.43     5977.51    120.66 o
   2   7   2     2832.91     2752.00     80.96 o
   3   7   2      166.06      196.36     10.44 o
   4   7   2    30866.35    30829.45    286.84 o
   5   7   2     2446.28     2644.43     87.02 o
   6   7   2      792.53      835.89    112.46 o
   7   7   2     3709.23     3675.69    123.12 o
   8   7   2     2825.87     2855.88    120.75 o
   9   7   2      115.14      135.53     37.29 o
  -8   8   2     3598.24     3413.96    125.61 o
  -7   8   2      924.72      998.96     75.87 o
  -6   8   2     1612.96     1575.96     76.02 o
  -5   8   2     4527.02     4672.29    119.27 o
  -4   8   2      919.47      885.42     34.92 o
  -3   8   2     4664.55     4852.20     85.86 o
  -2   8   2     1662.68     1660.23     42.45 o
  -1   8   2     2509.52     2607.03     50.71 o
   0   8   2    15227.58    14828.46    117.66 o
   1   8   2     2866.38     2913.40     61.46 o
   2   8   2     1658.30     1594.91     42.60 o
   3   8   2     6146.22     6097.24    190.78 o
   4   8   2      874.53      841.72     33.94 o
   5   8   2     4358.37     4177.11    111.05 o
   6   8   2     1789.67     1730.57     88.83 o
   7   8   2     1112.81     1005.18     57.71 o
   8   8   2     3439.61     3382.89    133.29 o
  -8   9   2     2862.13     2827.30    158.02 o
  -7   9   2    20108.48    18609.86    385.97 o
  -6   9   2     2006.36     2220.50     90.29 o
  -5   9   2     4706.62     4422.49    117.67 o
  -4   9   2     2673.11     2721.44     74.39 o
  -3   9   2    40096.25    40007.22    271.01 o
  -2   9   2      148.14      196.58     13.16 o
  -1   9   2     4248.97     4269.45     68.63 o
   0   9   2      688.46      588.45     23.82 o
   1   9   2     4062.86     4060.75     90.14 o
   2   9   2      247.67      253.80     12.36 o
   3   9   2    38813.86    39072.77    304.00 o
   4   9   2     2706.26     2791.61     75.06 o
   5   9   2     4996.92     4764.81    165.94 o
   6   9   2     1948.48     1980.29    140.11 o
   7   9   2    20055.70    19953.19    293.61 o
   8   9   2     2706.74     2836.75    144.08 o
  -7  10   2     2007.40     1990.35    104.03 o
  -6  10   2     1160.12     1092.76     56.62 o
  -5  10   2     4366.82     4351.68    121.40 o
  -4  10   2      693.61      684.90     33.06 o
  -3  10   2     7777.92     7713.58    105.71 o
  -2  10   2      575.66      598.17     24.03 o
  -1  10   2     6205.88     6167.03     88.84 o
   0  10   2     3453.56     3615.79     67.51 o
   1  10   2     5612.18     5699.80     84.56 o
   2  10   2      778.20      733.97     28.92 o
   3  10   2     7881.99     7836.52    106.51 o
   4  10   2      445.51      506.48     39.95 o
   5  10   2     3550.98     3867.77    364.71 o
   6  10   2      942.47      937.52     53.78 o
   7  10   2     2056.45     2037.93    139.27 o
  -6  11   2     4473.69     4477.50    451.81 o
  -5  11   2     4160.64     3813.13    265.72 o
  -4  11   2     4234.17     4164.62    177.04 o
  -3  11   2      652.47      740.63     31.76 o
  -2  11   2     7349.46     7666.06    108.36 o
  -1  11   2     2250.17     2274.60     60.95 o
   0  11   2     4150.34     4196.07     78.49 o
   1  11   2     2022.92     2144.96    123.16 o
   2  11   2     6918.93     7179.62    105.12 o
   3  11   2      794.86      776.63     28.68 o
   4  11   2     4537.21     4669.16    107.73 o
   5  11   2     3888.99     4002.95    129.54 o
   6  11   2     4825.36     4615.27    262.45 o
  -6  12   2     1226.23     1260.85     71.16 o
  -5  12   2     5454.12     5708.29    155.52 o
  -4  12   2     3174.71     3266.89    163.01 o
  -3  12   2     3771.02     3668.08     85.65 o
  -2  12   2     4810.11     4947.07     93.73 o
  -1  12   2       67.28      139.07     47.06 o
   0  12   2      272.09      310.88     14.23 o
   1  12   2       92.95       92.98     26.32 o
   2  12   2     5307.94     5331.67     97.15 o
   3  12   2     3518.63     3685.11     84.24 o
   4  12   2     3350.02     3256.42     97.51 o
   5  12   2     5728.06     5939.21    164.36 o
   6  12   2     1138.21     1123.77     56.30 o
  -5  13   2     4512.01     4386.95    146.91 o
  -4  13   2      784.86      854.90     42.51 o
  -3  13   2     5775.89     5897.80    113.08 o
  -2  13   2     9476.01     9531.27    138.91 o
  -1  13   2       24.40       48.04     24.95 o
   0  13   2      943.82      957.12     46.11 o
   1  13   2        7.36      -17.48     28.09 o
   2  13   2     9678.96     9860.92    140.25 o
   3  13   2     5699.57     5828.09    110.60 o
   4  13   2      884.05      972.02     56.80 o
   5  13   2     4750.61     4761.42    153.26 o
  -3  14   2      625.44      629.32     24.14 o
  -2  14   2     8217.35     8194.50    151.67 o
  -1  14   2      161.11      187.43     25.80 o
   0  14   2        8.77      109.42     20.00 o
   1  14   2      208.64      266.15     58.37 o
   2  14   2     7556.18     7699.73    134.39 o
   3  14   2      790.40      775.94     36.59 o
  -1  15   2    12947.65    12821.06    181.57 o
   0  15   2     1640.93     1598.81     58.21 o
   1  15   2    12800.97    13434.90    191.33 o
   1   0   3    70531.88    69677.37    534.08 o
   2   0   3      274.04      362.61     14.02 o
   3   0   3     7774.69     8122.57     73.59 o
   4   0   3     6572.20     6286.14    100.45 o
   5   0   3    81147.29    83751.62    418.51 o
   6   0   3     1214.98     1245.04     57.14 o
   7   0   3     4463.47     4546.83    113.15 o
   8   0   3     6282.74     5938.47    140.88 o
   9   0   3     8221.66     7869.83    180.48 o
  10   0   3     4209.86     3820.20    139.63 o
 -10   1   3     5258.42     5015.24    160.43 o
  -9   1   3     4966.80     4873.48    143.32 o
  -8   1   3      983.98     1062.88    103.02 o
  -7   1   3    11115.53    11371.06    178.85 o
  -6   1   3      125.50      143.59     25.74 o
  -5   1   3    10168.54    10182.83    189.83 o
  -4   1   3      166.71      192.96     13.61 o
  -3   1   3      347.89      364.24     51.88 o
  -2   1   3     4005.09     4072.08     55.42 o
  -1   1   3     3606.59     3683.25     59.16 o
   0   1   3     5476.37     5258.03     65.05 o
   1   1   3     3922.96     3921.04     81.41 o
   2   1   3     4385.53     4361.76     78.36 o
   3   1   3      486.16      494.44     51.68 o
   4   1   3      217.87      248.42     13.25 o
   5   1   3     9762.78     9624.01    136.68 o
   6   1   3       74.65      104.66     16.91 o
   7   1   3    11995.52    11929.94    254.04 o
   8   1   3      931.54      976.08     65.48 o
   9   1   3     4939.74     4998.71    145.43 o
  10   1   3     5699.18     5413.82    165.91 o
  -9   2   3     1896.33     1993.69    158.43 o
  -8   2   3     9308.28     8996.50    175.55 o
  -7   2   3     6764.90     6761.10    143.79 o
  -6   2   3     8658.45     8666.91    145.82 o
  -5   2   3    13110.36    12853.06    429.95 o
  -4   2   3    18911.36    18614.22   1182.13 o
  -3   2   3     3734.08     3806.98    107.18 o
  -2   2   3    70565.80    70802.78    447.95 o
  -1   2   3    11964.54    11685.57    217.40 o
   0   2   3    22010.29    22002.41    234.85 o
   1   2   3    12282.97    11797.92    164.75 o
   2   2   3    73057.29    73510.77    649.34 o
   3   2   3     4038.67     4071.29    143.70 o
   4   2   3    18004.13    17733.99    737.51 o
   5   2   3    13267.60    13325.80    412.21 o
   6   2   3     9412.49     9412.51    317.18 o
   7   2   3     6665.32     6673.29    201.21 o
   8   2   3     9459.92     9205.83    183.15 o
   9   2   3     1771.11     1809.75     94.99 o
  -9   3   3      812.78      825.18     47.29 o
  -8   3   3     1452.05     1502.84    118.35 o
  -7   3   3     7225.74     7434.25    351.78 o
  -6   3   3       93.21      135.63     23.39 o
  -5   3   3     5050.67     5008.02    255.65 o
  -4   3   3    12567.50    12714.22    656.57 o
  -3   3   3    22757.86    22129.11    216.31 o
  -2   3   3    35660.73    34916.74    231.05 o
  -1   3   3     3288.82     3039.07     89.90 o
   0   3   3    78673.64    78054.96    955.27 o
   1   3   3     2855.25     2703.55     37.50 o
   2   3   3    35323.08    34612.47    557.57 o
   3   3   3    22242.67    21931.11    403.91 o
   4   3   3    12322.65    12687.72    916.17 o
   5   3   3     5143.84     5213.44    352.30 o
   6   3   3       71.50      169.59     51.75 o
   7   3   3     7785.22     7469.80    504.87 o
   8   3   3     2170.10     2181.50    108.87 o
   9   3   3      898.75      860.89     47.22 o
  -9   4   3     5760.87     5946.45    344.90 o
  -8   4   3      690.44      732.96     75.80 o
  -7   4   3     3307.42     3598.64    115.80 o
  -6   4   3     5163.68     5080.78    270.27 o
  -5   4   3    32968.96    32351.57    396.06 o
  -4   4   3     8235.95     8247.00    192.59 o
  -3   4   3    21974.13    22399.05    436.85 o
  -2   4   3     3661.54     3520.44    119.30 o
  -1   4   3     3633.15     3915.37     64.94 o
   0   4   3    11600.60    10916.52    158.64 o
   1   4   3     3357.36     3773.62     70.37 o
   2   4   3     3902.01     3736.65     65.41 o
   3   4   3    24589.71    24509.70    512.09 o
   4   4   3     8298.25     8327.67    331.98 o
   5   4   3    29860.67    30823.65    447.35 o
   6   4   3     5009.79     5015.85    452.66 o
   7   4   3     3761.58     3793.02    118.66 o
   8   4   3      693.26      715.97     50.48 o
   9   4   3     6309.86     6083.75    390.08 o
  -9   5   3     1830.27     1926.55    100.69 o
  -8   5   3      958.04      903.29     49.40 o
  -7   5   3     4058.62     4303.54    122.83 o
  -6   5   3     1438.20     1324.78     65.62 o
  -5   5   3     9908.60     9886.54    145.47 o
  -4   5   3     3010.61     2953.34     99.98 o
  -3   5   3    16979.51    16975.78    118.24 o
  -2   5   3      855.84      829.99     39.61 o
  -1   5   3    20523.21    20341.26    154.54 o
   0   5   3     1034.20      997.31     39.38 o
   1   5   3    20831.75    20920.50    244.32 o
   2   5   3     1142.26     1061.92     31.28 o
   3   5   3    17512.84    17541.12    250.40 o
   4   5   3     3004.24     3105.92    127.31 o
   5   5   3    10074.31    10287.37    452.26 o
   6   5   3     1002.84     1154.02    102.33 o
   7   5   3     4250.49     4267.58    131.33 o
   8   5   3      685.68      732.87     58.51 o
   9   5   3     1657.33     1773.02    124.32 o
  -9   6   3     1223.79     1139.51     66.75 o
  -8   6   3     5571.51     5624.64    155.52 o
  -7   6   3    13842.29    13794.34    280.41 o
  -6   6   3      851.99      804.08     44.97 o
  -5   6   3    18549.64    18025.39    204.01 o
  -4   6   3     6753.96     6580.69    209.49 o
  -3   6   3    48996.16    48670.93    315.81 o
  -2   6   3     9978.09     9920.19    123.17 o
  -1   6   3     1118.04     1025.68     29.58 o
   0   6   3    50758.32    49394.85    711.45 o
   1   6   3     1008.23      913.28     38.65 o
   2   6   3    11024.92    10946.38    217.88 o
   3   6   3    46028.70    46130.88    804.77 o
   4   6   3     5774.44     5678.95    245.96 o
   5   6   3    19480.94    19677.31    229.15 o
   6   6   3      768.47      761.08     44.25 o
   7   6   3    13433.88    13568.47   1108.89 o
   8   6   3     5737.58     5897.76    341.40 o
   9   6   3     1358.15     1195.80     85.31 o
  -8   7   3     3313.83     3160.04    118.55 o
  -7   7   3     6244.98     6345.70    150.47 o
  -6   7   3     1049.61     1020.06     51.52 o
  -5   7   3     1229.16     1166.60     63.39 o
  -4   7   3     2409.91     2351.60     78.10 o
  -3   7   3     4035.51     3922.00    115.59 o
  -2   7   3      144.60      180.56      8.76 o
  -1   7   3    14453.38    14476.97    111.64 o
   0   7   3     3324.94     3246.11     70.45 o
   1   7   3    14128.42    14010.29    178.65 o
   2   7   3      106.69      143.11      8.50 o
   3   7   3     4328.52     4272.43    131.57 o
   4   7   3     2566.41     2524.26     66.38 o
   5   7   3     1269.69     1358.76     66.76 o
   6   7   3      990.66     1037.70     55.76 o
   7   7   3     6728.24     6744.81    239.83 o
   8   7   3     2893.86     2887.97    123.12 o
  -8   8   3       24.09      116.07     47.10 o
  -7   8   3    17637.28    17309.81    792.22 o
  -6   8   3     1368.42     1457.14     85.17 o
  -5   8   3     6710.52     6572.94    136.97 o
  -4   8   3    15948.62    15995.04    191.96 o
  -3   8   3    16934.50    16821.70    270.60 o
  -2   8   3     1426.01     1526.57     41.03 o
  -1   8   3      485.20      471.37     19.52 o
   0   8   3    28040.67    27499.80    163.11 o
   1   8   3      377.11      403.08     21.45 o
   2   8   3     1629.93     1588.76     42.80 o
   3   8   3    16828.26    16971.83    246.41 o
   4   8   3    18276.55    18220.15    391.28 o
   5   8   3     6617.17     6639.66    256.07 o
   6   8   3     1894.90     1904.59    164.65 o
   7   8   3    17512.10    17740.46    322.10 o
   8   8   3       22.81       39.33     49.96 o
  -8   9   3       23.56       19.01     52.89 o
  -7   9   3     2468.46     2253.69    108.50 o
  -6   9   3     1782.90     1730.51    103.94 o
  -5   9   3     3201.65     3180.39    101.96 o
  -4   9   3     1072.88     1120.86     75.76 o
  -3   9   3      226.18      288.33     14.48 o
  -2   9   3     2825.10     2789.26     59.29 o
  -1   9   3      598.54      615.69     24.12 o
   0   9   3     3556.72     3458.70     62.86 o
   1   9   3      399.19      458.67     18.72 o
   2   9   3     2584.57     2541.76     70.12 o
   3   9   3      190.60      247.85     16.22 o
   4   9   3      960.66     1048.08     93.59 o
   5   9   3     3559.94     3603.20    112.04 o
   6   9   3     1749.06     1620.44     96.37 o
   7   9   3     1956.20     1982.58    198.79 o
   8   9   3       36.86      103.22     51.96 o
  -7  10   3     4852.24     4932.66    340.98 o
  -6  10   3     6633.24     7108.88    491.90 o
  -5  10   3     2834.02     2509.22    100.91 o
  -4  10   3     5620.91     5486.43    137.48 o
  -3  10   3     7156.25     7061.86    176.62 o
  -2  10   3     4690.50     4493.99     80.37 o
  -1  10   3      881.95      822.69     31.02 o
   0  10   3    23308.29    23459.19    181.38 o
   1  10   3      742.17      840.77     42.17 o
   2  10   3     4007.66     3890.72     86.55 o
   3  10   3     6482.55     6441.71     98.21 o
   4  10   3     6333.69     6117.20    117.40 o
   5  10   3     3391.13     3199.59    114.97 o
   6  10   3     7331.71     7847.00    558.49 o
   7  10   3     4627.70     5064.07    173.77 o
  -6  11   3      852.96      934.02     54.09 o
  -5  11   3      896.51      896.14     55.08 o
  -4  11   3     2382.63     2552.91     83.35 o
  -3  11   3     5735.50     5807.64    100.09 o
  -2  11   3    12638.26    12556.52    140.91 o
  -1  11   3    10991.66    10968.81    156.35 o
   0  11   3    12827.68    12755.32    188.63 o
   1  11   3    11276.15    11061.50    264.77 o
   2  11   3    13040.57    12991.53    153.69 o
   3  11   3     5976.59     5959.56    100.89 o
   4  11   3     2344.43     2442.10    192.35 o
   5  11   3     1050.74      977.75     49.99 o
   6  11   3      554.40      601.80     34.36 o
  -6  12   3      414.55      460.73     31.49 o
  -5  12   3     3995.19     3978.35    137.92 o
  -4  12   3     2765.96     2631.95     90.47 o
  -3  12   3     8523.96     8531.52    171.93 o
  -2  12   3    10548.89    10754.25    146.89 o
  -1  12   3     3670.93     3857.25     83.04 o
   0  12   3     7443.80     7529.28    113.75 o
   1  12   3     3575.44     3729.34    180.73 o
   2  12   3    10847.46    10933.97    141.04 o
   3  12   3     7589.30     7681.17    121.48 o
   4  12   3     2647.40     2716.63     91.20 o
   5  12   3     4027.13     4298.92    181.63 o
   6  12   3      358.27      400.17     30.60 o
  -4  13   3     2341.41     2120.92     83.95 o
  -3  13   3      303.25      364.04     21.29 o
  -2  13   3     1634.86     1642.62     59.60 o
  -1  13   3      109.31      153.07     17.67 o
   0  13   3     1769.95     1678.35     61.77 o
   1  13   3      138.89       87.00     30.47 o
   2  13   3     1655.88     1634.67     60.39 o
   3  13   3      374.61      406.94     19.72 o
   4  13   3     2265.71     2394.89     90.24 o
  -3  14   3     1429.21     1533.27     70.43 o
  -2  14   3       70.74       53.35     32.95 o
  -1  14   3     2996.94     2932.82     86.82 o
   0  14   3     4465.09     4482.21    148.59 o
   1  14   3     2651.11     2718.76     84.20 o
   2  14   3       22.80      110.15     33.01 o
   3  14   3     1755.54     1780.50     65.83 o
   0   0   4   196309.70   176210.23   3389.82 o
   1   0   4     1704.62     1615.23     33.12 o
   2   0   4     3630.34     3281.68     49.61 o
   3   0   4     8958.03     8833.52    102.24 o
   4   0   4    32773.11    34183.12    254.40 o
   5   0   4       36.18       25.06     34.48 o
   6   0   4      115.08      251.58     82.30 o
   7   0   4    12314.28    12421.68    195.80 o
   8   0   4      174.88      252.67     55.53 o
   9   0   4       28.34       50.68     67.48 o
  -9   1   4     1189.60     1166.35     76.99 o
  -8   1   4     9093.18     9259.47    183.51 o
  -7   1   4     4339.90     4486.35    383.44 o
  -6   1   4     5886.88     5842.33    194.50 o
  -5   1   4    18971.32    18413.83    976.89 o
  -4   1   4     3962.15     4210.39     90.46 o
  -3   1   4    67311.16    70616.41   1032.21 o
  -2   1   4    19179.09    19197.09    201.72 o
  -1   1   4     9380.10     9501.69    111.42 o
   0   1   4    48469.95    47654.84    360.73 o
   1   1   4    10076.83     9815.70    176.62 o
   2   1   4    17750.86    17994.10    365.64 o
   3   1   4    71893.27    75511.29    259.11 o
   4   1   4     4519.18     4779.67    174.31 o
   5   1   4    17759.98    17557.75    196.62 o
   6   1   4     5836.26     5764.50    123.63 o
   7   1   4     4681.84     4533.12    419.64 o
   8   1   4     8638.74     8789.17    180.02 o
   9   1   4     1332.97     1320.26     92.60 o
  -9   2   4     1334.47     1441.83     70.39 o
  -8   2   4      151.95      185.24     26.33 o
  -7   2   4    23766.49    24676.61    820.21 o
  -6   2   4     1232.24     1269.04     87.54 o
  -5   2   4    12704.63    12473.39    517.06 o
  -4   2   4    19764.31    20293.32   1235.00 o
  -3   2   4    42877.84    43690.00    630.52 o
  -2   2   4     4321.65     4347.13     80.43 o
  -1   2   4     6525.21     6396.87    131.78 o
   0   2   4     3166.55     3733.50     62.94 o
   1   2   4     5699.36     5820.10    109.94 o
   2   2   4     4166.67     4175.73     53.77 o
   3   2   4    40745.95    41661.41    607.25 o
   4   2   4    19437.05    20057.13    228.30 o
   5   2   4    12966.69    12800.91    252.00 o
   6   2   4      906.30      920.52     47.49 o
   7   2   4    23444.48    24235.75   1258.17 o
   8   2   4      147.30      191.91     20.33 o
   9   2   4     1700.34     1400.73     75.08 o
  -9   3   4      526.59      617.20     76.21 o
  -8   3   4     6063.92     6185.75    183.54 o
  -7   3   4     6879.55     7172.28    157.61 o
  -6   3   4      318.62      322.49    105.18 o
  -5   3   4     6696.77     6949.12    130.96 o
  -4   3   4     5959.04     5844.74    350.76 o
  -3   3   4     4104.00     3954.19     63.54 o
  -2   3   4     1400.63     1357.40     48.07 o
  -1   3   4    23478.02    22115.55    193.25 o
   0   3   4     5023.45     3930.18     64.39 o
   1   3   4    23512.81    22289.70    458.90 o
   2   3   4     1957.47     1841.53     71.17 o
   3   3   4     4210.90     4094.83    124.09 o
   4   3   4     4863.06     5052.39    136.14 o
   5   3   4     6151.38     6436.07    283.54 o
   6   3   4      134.08      136.71     19.83 o
   7   3   4     6843.97     7017.27    290.58 o
   8   3   4     5833.94     5511.93    153.08 o
   9   3   4      342.85      495.94     29.02 o
  -9   4   4    11002.80    11173.77    234.53 o
  -8   4   4      473.05      513.78     49.64 o
  -7   4   4     7192.14     7385.93    275.38 o
  -6   4   4     2278.77     2116.04    109.43 o
  -5   4   4    19182.11    19052.92    367.53 o
  -4   4   4     2347.74     2284.18     68.60 o
  -3   4   4     3704.90     3546.00     56.20 o
  -2   4   4     4578.03     4505.11     97.48 o
  -1   4   4      780.83      762.55     24.48 o
   0   4   4        4.56       77.96     10.38 o
   1   4   4      704.15      731.41     35.43 o
   2   4   4     4061.44     4056.67    104.75 o
   3   4   4     4005.35     3790.49     84.61 o
   4   4   4     2976.26     3011.47    247.53 o
   5   4   4    18984.56    19269.81    452.37 o
   6   4   4     2594.73     2580.60    146.89 o
   7   4   4     7405.61     7513.20    201.74 o
   8   4   4      483.11      452.58     30.16 o
   9   4   4    10721.57    10351.43    354.35 o
  -9   5   4      971.14     1054.10     50.37 o
  -8   5   4     1660.01     1612.26     84.87 o
  -7   5   4     7074.34     7454.84    226.85 o
  -6   5   4      431.02      458.13     29.74 o
  -5   5   4    21907.45    21610.31    226.17 o
  -4   5   4    14246.96    14276.00    265.58 o
  -3   5   4    20503.32    20539.53    199.89 o
  -2   5   4    13894.21    13810.28    287.62 o
  -1   5   4     6027.69     5814.06     96.32 o
   0   5   4      195.17      186.91      9.07 o
   1   5   4     5437.55     5259.78     77.71 o
   2   5   4    15341.10    15069.31    434.66 o
   3   5   4    20829.48    20906.26    346.03 o
   4   5   4    15642.09    15308.99    607.16 o
   5   5   4    21225.24    21500.28    460.78 o
   6   5   4      248.85      320.31     44.66 o
   7   5   4     7642.54     8261.16    183.81 o
   8   5   4     1611.98     1529.41    154.00 o
   9   5   4     1320.87     1420.42     80.97 o
  -9   6   4     2767.84     2415.35    118.77 o
  -8   6   4     4517.04     4406.50    140.62 o
  -7   6   4     1236.69     1362.89     68.77 o
  -6   6   4    13224.33    13175.19    199.49 o
  -5   6   4     4951.27     4991.71    145.38 o
  -4   6   4     8431.55     8376.84    254.94 o
  -3   6   4     4347.13     4354.78     98.95 o
  -2   6   4    49622.79    49749.59    324.65 o
  -1   6   4      729.12      727.56     25.71 o
   0   6   4    15457.85    15155.14    273.93 o
   1   6   4      483.28      606.61     21.04 o
   2   6   4    49444.03    49611.15    649.22 o
   3   6   4     3878.72     4027.70    128.99 o
   4   6   4     8476.99     8468.12    309.11 o
   5   6   4     5706.67     5823.62    381.30 o
   6   6   4    14200.82    14130.93    486.13 o
   7   6   4      966.66     1192.82     64.92 o
   8   6   4     5014.94     5047.64    254.68 o
   9   6   4     2899.80     2885.17    297.75 o
  -8   7   4     1022.39     1037.95     58.97 o
  -7   7   4     1857.55     1877.86     94.87 o
  -6   7   4     1084.10     1215.45     61.66 o
  -5   7   4      990.76      887.86     46.91 o
  -4   7   4      819.73      901.25     45.08 o
  -3   7   4     9652.61     9646.33    135.66 o
  -2   7   4    62529.63    62739.48    466.80 o
  -1   7   4     1679.80     1649.84     42.48 o
   0   7   4      628.47      642.22     41.38 o
   1   7   4     2022.39     1949.47     44.01 o
   2   7   4    61911.88    62524.30    583.38 o
   3   7   4     9140.61     9114.03    134.19 o
   4   7   4      950.37      926.93     39.07 o
   5   7   4      666.59      709.87     39.16 o
   6   7   4     1109.86     1169.13     58.63 o
   7   7   4     2226.24     2237.35    117.58 o
   8   7   4      740.21      813.55     65.35 o
  -8   8   4     3123.00     2941.52    132.47 o
  -7   8   4     2902.43     2811.59    110.95 o
  -6   8   4     3822.03     3848.71    118.66 o
  -5   8   4     9402.61     9118.84    162.06 o
  -4   8   4     1868.59     1826.10     63.62 o
  -3   8   4     3024.63     2921.50     94.09 o
  -2   8   4    29626.52    29381.99    184.17 o
  -1   8   4    13745.87    13422.08    139.77 o
   0   8   4      447.12      501.70     20.33 o
   1   8   4    13351.17    13258.64    205.92 o
   2   8   4    30131.13    30104.49    581.60 o
   3   8   4     2659.72     2766.43     59.90 o
   4   8   4     1823.58     1821.19     99.61 o
   5   8   4     8350.79     8311.09    169.26 o
   6   8   4     3189.41     3427.83    117.48 o
   7   8   4     2737.33     2803.42    120.65 o
   8   8   4     2447.34     2518.33    119.19 o
  -7   9   4     6173.22     6371.50    167.13 o
  -6   9   4     5580.04     5101.56    140.64 o
  -5   9   4    11071.53    10950.40    219.28 o
  -4   9   4     1825.64     1860.49     64.52 o
  -3   9   4     8670.62     8629.00    124.42 o
  -2   9   4      167.19      222.95     22.03 o
  -1   9   4      610.99      678.29     33.47 o
   0   9   4     7228.31     6962.06    162.96 o
   1   9   4      800.06      813.61     29.82 o
   2   9   4      212.79      238.46     32.79 o
   3   9   4     7581.49     7659.94    103.17 o
   4   9   4     1662.27     1873.92     73.70 o
   5   9   4    12179.54    12066.16    209.30 o
   6   9   4     5109.22     5506.75    149.85 o
   7   9   4     5720.91     6019.39    602.87 o
  -7  10   4      650.59      687.28     86.61 o
  -6  10   4     3636.96     3804.38    128.84 o
  -5  10   4     9666.92     9294.76    247.07 o
  -4  10   4     1945.94     2016.22     81.12 o
  -3  10   4     1277.88     1315.77     47.38 o
  -2  10   4     1612.63     1683.68     53.53 o
  -1  10   4      568.87      547.95     20.93 o
   0  10   4     5437.56     5551.38     86.70 o
   1  10   4      419.65      506.07     21.33 o
   2  10   4     1921.83     1842.92     54.49 o
   3  10   4     1094.84     1158.89     61.77 o
   4  10   4     2014.02     1976.57    113.68 o
   5  10   4     9235.94     9025.56    311.70 o
   6  10   4     4012.55     4250.15    138.53 o
   7  10   4      686.94      767.34     43.48 o
  -6  11   4     1254.90     1211.93     76.06 o
  -5  11   4      760.12      786.41     82.58 o
  -4  11   4     2306.56     2282.92     98.09 o
  -3  11   4     1813.72     1772.16     58.18 o
  -2  11   4     2419.90     2367.54     66.22 o
  -1  11   4     8570.04     8943.79    119.76 o
   0  11   4    31803.97    32225.87    280.79 o
   1  11   4     8629.26     8656.58    119.90 o
   2  11   4     2037.13     2063.54     61.15 o
   3  11   4     1442.38     1528.23     57.50 o
   4  11   4     2812.73     2748.98     87.05 o
   5  11   4      547.66      569.46     30.93 o
   6  11   4     1595.97     1642.00     81.90 o
  -5  12   4     1020.05     1024.51     63.33 o
  -4  12   4     8565.04     8419.86    157.46 o
  -3  12   4      885.86      887.80     33.93 o
  -2  12   4     5002.76     4930.49    138.17 o
  -1  12   4     1606.74     1658.80     85.12 o
   0  12   4     1550.84     1608.03     58.07 o
   1  12   4     2145.80     2171.26    107.92 o
   2  12   4     5556.09     5611.13    103.72 o
   3  12   4      954.72      928.44     37.86 o
   4  12   4     9269.19     9131.64    161.52 o
   5  12   4      948.29      993.37     45.49 o
  -4  13   4     1732.14     1510.88     65.39 o
  -3  13   4     6855.54     7141.33    127.48 o
  -2  13   4      746.52      797.48     46.94 o
  -1  13   4     1094.53     1149.84     92.08 o
   0  13   4     2487.17     2537.21     75.37 o
   1  13   4      755.34      808.11     33.31 o
   2  13   4      910.37      934.52     38.59 o
   3  13   4     6730.57     6941.81    125.82 o
   4  13   4     1469.15     1491.46     88.06 o
  -3  14   4     1600.61     1537.81     55.36 o
  -2  14   4       34.38       85.74     31.30 o
  -1  14   4     4640.63     4739.05    108.20 o
   0  14   4     7758.28     8081.58    138.56 o
   1  14   4     4273.21     4463.35    158.17 o
   2  14   4       15.90       37.23     21.88 o
   3  14   4     1313.07     1253.03     47.76 o
   1   0   5    16817.41    17411.16    186.63 o
   2   0   5     1654.92     1958.95     41.28 o
   3   0   5    19123.77    20871.63    189.29 o
   4   0   5       22.31      183.61     92.35 o
   5   0   5      429.34      506.93     24.21 o
   6   0   5     1474.31     1621.74     72.85 o
   7   0   5    27033.75    27555.86    307.88 o
   8   0   5      801.73      936.99     82.32 o
   9   0   5    10519.93    10764.80    537.09 o
  -9   1   5     1992.34     1989.84    104.11 o
  -8   1   5      790.48      793.11     41.12 o
  -7   1   5    11047.93    11707.34    219.40 o
  -6   1   5     2760.65     2882.40    118.68 o
  -5   1   5     8684.06     8831.94    484.83 o
  -4   1   5    29317.69    30369.47    712.14 o
  -3   1   5    48699.03    51021.21    717.55 o
  -2   1   5      970.66     1144.39     78.28 o
  -1   1   5     7708.80     8067.75    141.00 o
   0   1   5    25675.67    24277.91    128.95 o
   1   1   5     7647.17     7870.45    103.43 o
   2   1   5      752.78     1002.70     92.03 o
   3   1   5    50631.94    52764.17    455.32 o
   4   1   5    32653.89    33929.84   1217.20 o
   5   1   5     8359.49     8546.33    319.57 o
   6   1   5     3501.26     3507.29    102.04 o
   7   1   5    11311.48    11587.15    198.09 o
   8   1   5      786.42      873.40     79.09 o
   9   1   5     2024.92     1948.02     94.66 o
  -9   2   5     1400.43     1278.17     59.74 o
  -8   2   5     3861.91     4088.72    133.59 o
  -7   2   5     5091.03     4971.55    278.66 o
  -6   2   5     1732.07     1931.33     79.25 o
  -5   2   5     7464.75     7453.56    334.13 o
  -4   2   5     1897.63     1933.17    138.58 o
  -3   2   5     4429.93     4593.82     66.48 o
  -2   2   5     4655.61     5084.51    102.34 o
  -1   2   5      452.10      472.98     38.36 o
   0   2   5     8603.33     7469.91     70.32 o
   1   2   5      262.78      325.39     34.55 o
   2   2   5     4110.51     4628.01     60.55 o
   3   2   5     4574.10     4711.57     91.63 o
   4   2   5     1918.65     2083.78     71.23 o
   5   2   5     7926.46     8349.95    159.74 o
   6   2   5     1948.45     2124.30     82.42 o
   7   2   5     4611.35     4815.56    256.93 o
   8   2   5     4426.53     4767.13    142.84 o
   9   2   5     1621.40     1699.06    123.93 o
  -9   3   5     1837.15     1840.25    102.55 o
  -8   3   5     1177.70      998.76     90.34 o
  -7   3   5     4861.08     4881.94    135.80 o
  -6   3   5     8786.97     9168.33    723.35 o
  -5   3   5    10194.28    10390.82    344.15 o
  -4   3   5     3217.16     3197.67     83.34 o
  -3   3   5    30045.40    30719.57    291.56 o
  -2   3   5    11241.06    11184.66    251.79 o
  -1   3   5      600.37      657.42     22.78 o
   0   3   5    27538.23    26906.00    390.71 o
   1   3   5      742.05      795.21     26.61 o
   2   3   5    11013.02    11029.00    331.55 o
   3   3   5    27348.41    28029.04    271.80 o
   4   3   5     3776.28     3877.65    177.45 o
   5   3   5    11508.89    11571.84    177.56 o
   6   3   5     8931.34     9113.29    185.11 o
   7   3   5     4382.42     4469.80    171.47 o
   8   3   5     1091.03     1060.72    182.47 o
   9   3   5     1591.45     1596.51    130.28 o
  -9   4   5     1832.62     1935.78    154.67 o
  -8   4   5     7028.79     6994.84    412.80 o
  -7   4   5     8506.92     8724.41    387.70 o
  -6   4   5      341.52      337.20     22.52 o
  -5   4   5      700.64      668.32     36.50 o
  -4   4   5     6721.05     6873.73    177.59 o
  -3   4   5    30381.96    31257.70    177.13 o
  -2   4   5    24892.06    24507.81    382.48 o
  -1   4   5     4385.60     4666.32     60.60 o
   0   4   5    45756.46    46337.32    312.56 o
   1   4   5     4248.63     4628.48     63.83 o
   2   4   5    25089.36    24740.81    463.80 o
   3   4   5    30080.26    30811.48    427.89 o
   4   4   5     6805.47     7344.81    304.69 o
   5   4   5      774.14      832.21    103.67 o
   6   4   5      247.44      304.69     19.59 o
   7   4   5     8526.87     9017.79    190.87 o
   8   4   5     5489.12     5672.36    228.74 o
   9   4   5     1927.02     1949.66    100.24 o
  -9   5   5     1565.57     1658.44     89.18 o
  -8   5   5     4576.74     4984.48    227.76 o
  -7   5   5    10270.64    10484.89    203.67 o
  -6   5   5     4184.31     4158.74    114.19 o
  -5   5   5     8203.84     7926.86    145.35 o
  -4   5   5     2358.30     2381.87     72.47 o
  -3   5   5     5506.33     5349.47     75.01 o
  -2   5   5    32641.92    33260.36    434.24 o
  -1   5   5    10923.86    11027.74    248.30 o
   0   5   5    14823.34    13922.26    278.22 o
   1   5   5    10716.36    10717.21    171.11 o
   2   5   5    31866.05    31865.55    628.79 o
   3   5   5     5373.94     5310.41    132.79 o
   4   5   5     2591.91     2731.59     87.89 o
   5   5   5     7990.48     7886.58    440.16 o
   6   5   5     3865.42     3725.38    274.23 o
   7   5   5     9603.69    10397.60    336.69 o
   8   5   5     4440.69     4489.22    454.73 o
   9   5   5     1821.57     2000.88    106.66 o
  -8   6   5      476.56      563.69     41.55 o
  -7   6   5     2050.89     2045.45    167.79 o
  -6   6   5     4859.88     4799.55    126.64 o
  -5   6   5    11469.29    11037.32    484.20 o
  -4   6   5      351.45      409.69     24.18 o
  -3   6   5     3566.00     3440.84     63.73 o
  -2   6   5     7516.68     7439.39    195.31 o
  -1   6   5     2747.83     2775.80     52.00 o
   0   6   5     2965.92     2757.26     57.55 o
   1   6   5     2193.10     2278.10     58.12 o
   2   6   5     7834.08     7608.15    157.54 o
   3   6   5     3621.48     3394.09     62.24 o
   4   6   5      410.35      472.78     26.02 o
   5   6   5    11676.81    11979.36    193.58 o
   6   6   5     4480.67     4850.03    135.00 o
   7   6   5     1995.25     2063.04    102.91 o
   8   6   5      615.13      621.17     95.20 o
  -8   7   5     1502.98     1399.14     75.50 o
  -7   7   5     3794.21     3752.04    129.96 o
  -6   7   5     3216.40     3433.94    202.24 o
  -5   7   5    31256.40    31227.55    656.75 o
  -4   7   5     2801.60     2794.26     73.05 o
  -3   7   5      409.11      410.69     15.08 o
  -2   7   5     3088.50     3065.41    109.23 o
  -1   7   5    30983.64    30964.00    253.24 o
   0   7   5     2646.06     2631.23     84.79 o
   1   7   5    30639.65    30659.63    335.13 o
   2   7   5     2958.83     2928.50     57.98 o
   3   7   5      281.46      298.22     11.94 o
   4   7   5     3358.52     3496.69     97.30 o
   5   7   5    29770.84    31528.23   1418.19 o
   6   7   5     3855.05     4330.68    131.98 o
   7   7   5     3875.46     3807.36    178.73 o
   8   7   5     1493.53     1406.13     80.99 o
  -8   8   5     3499.15     3629.03    288.78 o
  -7   8   5      307.16      403.91     27.31 o
  -6   8   5     1697.82     1548.34     82.97 o
  -5   8   5    11399.22    10986.98    533.74 o
  -4   8   5       12.40       28.08     25.95 o
  -3   8   5     4537.20     4528.79     98.53 o
  -2   8   5     2076.86     2066.08     53.91 o
  -1   8   5     5144.15     5186.34     79.24 o
   0   8   5     1012.60     1031.00     57.50 o
   1   8   5     5642.14     5613.58     81.92 o
   2   8   5     2121.95     2183.64     72.77 o
   3   8   5     4622.59     4501.15    150.65 o
   4   8   5       18.38       25.51     29.58 o
   5   8   5    11001.17    11181.93    340.84 o
   6   8   5     1799.68     1761.17     82.08 o
   7   8   5      276.94      351.08     28.20 o
   8   8   5     3606.47     3608.09    173.23 o
  -7   9   5     5558.57     5244.44    363.09 o
  -6   9   5     4733.66     4898.71    257.87 o
  -5   9   5      747.48      725.38     40.65 o
  -4   9   5     6406.18     6061.11    115.75 o
  -3   9   5     1457.23     1554.71     54.36 o
  -2   9   5    36283.36    36964.79    323.42 o
  -1   9   5     3483.88     3373.48     69.35 o
   0   9   5      389.31      388.21     15.65 o
   1   9   5     3348.03     3309.16     75.41 o
   2   9   5    38866.09    39107.55    446.24 o
   3   9   5     1366.52     1443.29     64.24 o
   4   9   5     6863.00     6622.96    262.59 o
   5   9   5      699.95      707.19     35.31 o
   6   9   5     4953.50     4975.46    150.23 o
   7   9   5     5471.61     5565.58    173.02 o
  -7  10   5     4768.31     4670.87    218.65 o
  -6  10   5      244.78      267.33     23.60 o
  -5  10   5     1353.10     1324.29     69.23 o
  -4  10   5     3161.02     3180.16     88.96 o
  -3  10   5     2325.03     2375.37     65.60 o
  -2  10   5    19602.17    19257.95    304.55 o
  -1  10   5     2530.07     2604.19     74.87 o
   0  10   5     1509.06     1559.05     49.26 o
   1  10   5     2528.82     2462.12     82.42 o
   2  10   5    19720.76    19419.46    377.91 o
   3  10   5     2081.72     2026.83     60.97 o
   4  10   5     3276.57     3247.96    145.62 o
   5  10   5     1431.71     1580.08     87.51 o
   6  10   5      190.59      280.14     25.55 o
   7  10   5     5464.78     5671.64    181.68 o
  -6  11   5      879.73      876.47    117.70 o
  -5  11   5     9844.35     9272.98    573.23 o
  -4  11   5     1698.71     1685.43     71.59 o
  -3  11   5     2313.18     2417.36     71.09 o
  -2  11   5     1400.26     1451.40     79.40 o
  -1  11   5      909.13      892.99     48.89 o
   0  11   5      191.87      236.23     19.26 o
   1  11   5      829.03      848.36     38.40 o
   2  11   5     1151.73     1256.15     45.49 o
   3  11   5     2882.95     2766.04     73.43 o
   4  11   5     1956.64     1883.78     78.04 o
   5  11   5     8482.21     8841.33    205.31 o
   6  11   5     1012.99     1157.13     66.51 o
  -5  12   5     2642.99     2693.85    163.14 o
  -4  12   5     3677.79     3617.59    109.00 o
  -3  12   5     3376.16     3227.70    113.41 o
  -2  12   5      930.73      992.78     37.06 o
  -1  12   5     6518.81     6586.23    114.17 o
   0  12   5     4784.88     4827.73     95.87 o
   1  12   5     6387.84     6699.57    154.12 o
   2  12   5     1271.41     1333.81     47.05 o
   3  12   5     3266.38     3120.06    111.01 o
   4  12   5     3784.36     3681.05    142.11 o
   5  12   5     2579.81     2356.93    120.72 o
  -4  13   5     1188.73     1138.61     50.84 o
  -3  13   5     9873.67     9803.31    152.77 o
  -2  13   5     2210.48     2158.51     77.30 o
  -1  13   5     2050.58     2104.34     91.86 o
   0  13   5    15079.73    15097.44    215.32 o
   1  13   5     1693.95     1865.40     68.31 o
   2  13   5     2348.17     2412.51     89.14 o
   3  13   5     9086.37     9022.41    222.48 o
   4  13   5     1105.92     1199.14     53.20 o
  -2  14   5      991.73      926.74     52.63 o
  -1  14   5     2244.49     2261.91     80.13 o
   0  14   5     1438.86     1613.68     93.95 o
   1  14   5     2138.67     2119.62     79.63 o
   2  14   5      848.26      778.56     32.06 o
   0   0   6    11271.24    10805.12    140.67 o
   1   0   6     2773.94     2902.44     51.50 o
   2   0   6    65201.76    66404.23    711.09 o
   3   0   6    28828.23    29358.62    356.50 o
   4   0   6     3182.95     3429.30     93.12 o
   5   0   6     5763.40     5839.83    126.52 o
   6   0   6     1421.29     1996.42    370.91 o
   7   0   6     2714.06     2760.58    106.05 o
   8   0   6      104.46      293.00     46.56 o
   9   0   6     3462.25     3574.04    249.53 o
  -9   1   6     6710.60     6801.16    190.61 o
  -8   1   6     4930.89     5373.51    153.30 o
  -7   1   6     4079.47     4314.69    131.19 o
  -6   1   6     5457.21     5359.73    130.04 o
  -5   1   6     3018.05     2963.50     95.16 o
  -4   1   6     6822.62     7222.94    378.35 o
  -3   1   6     4580.27     4653.85    166.50 o
  -2   1   6    13276.93    14009.06    208.02 o
  -1   1   6     2752.12     2731.10     63.37 o
   0   1   6    12825.85    12525.89    156.28 o
   1   1   6     2715.86     2637.09     49.68 o
   2   1   6    13475.68    13774.55    114.11 o
   3   1   6     4072.17     4243.42     68.17 o
   4   1   6     6579.26     7196.51    134.24 o
   5   1   6     2316.76     2382.42     82.92 o
   6   1   6     4919.97     5376.44    137.03 o
   7   1   6     3961.19     4322.19    129.87 o
   8   1   6     4375.83     4364.25    141.23 o
   9   1   6     7051.01     7072.67    576.38 o
  -9   2   6     2576.33     2464.63    168.72 o
  -8   2   6     1680.19     1814.62     90.12 o
  -7   2   6     6607.86     6597.42    423.60 o
  -6   2   6    13654.17    14027.03    227.41 o
  -5   2   6    21556.03    22473.29   1147.17 o
  -4   2   6     6838.99     7135.88    599.46 o
  -3   2   6    24798.34    25453.35    431.23 o
  -2   2   6     5606.14     5773.54     73.73 o
  -1   2   6      918.26     1057.19     32.50 o
   0   2   6       21.51       65.40     16.23 o
   1   2   6     1147.90     1254.72     35.65 o
   2   2   6     5855.43     5851.46    120.31 o
   3   2   6    23472.10    24215.33    320.34 o
   4   2   6     6428.29     6719.42    242.97 o
   5   2   6    22428.10    23171.28    258.09 o
   6   2   6    12604.09    13012.36    206.95 o
   7   2   6     6431.74     6460.85    158.90 o
   8   2   6     1546.55     1677.69    163.90 o
   9   2   6     2429.09     2498.68    122.13 o
  -9   3   6     4477.08     4340.98    156.27 o
  -8   3   6       13.31       41.01     40.82 o
  -7   3   6     6244.53     6002.21    162.11 o
  -6   3   6      491.18      541.31     46.26 o
  -5   3   6    16287.81    16476.53   1101.95 o
  -4   3   6     2430.77     2370.35    202.59 o
  -3   3   6    19189.07    19718.65    146.73 o
  -2   3   6     4223.46     4215.34     64.15 o
  -1   3   6    19238.29    18676.70    220.60 o
   0   3   6     8027.28     8280.34    172.52 o
   1   3   6    18544.51    18078.02    213.37 o
   2   3   6     3780.09     3711.98     75.40 o
   3   3   6    17990.32    18597.29    248.01 o
   4   3   6     1816.52     1971.91     74.96 o
   5   3   6    16085.36    16933.01    343.65 o
   6   3   6      640.52      715.42    118.57 o
   7   3   6     5934.84     5690.48    200.42 o
   8   3   6       30.14      130.44     49.44 o
   9   3   6     4840.77     4719.55    439.79 o
  -9   4   6     1271.73     1368.80    135.31 o
  -8   4   6     3679.67     3648.42    270.70 o
  -7   4   6     4422.69     4570.12    141.10 o
  -6   4   6     3410.83     3529.64    111.70 o
  -5   4   6     4224.44     4135.83    219.69 o
  -4   4   6     9463.82     9232.79    191.15 o
  -3   4   6      423.53      418.43     20.14 o
  -2   4   6     9211.93     9028.54    214.43 o
  -1   4   6    26255.23    26024.51    238.75 o
   0   4   6    39448.00    39241.14    468.12 o
   1   4   6    27243.52    26822.42    468.51 o
   2   4   6     8820.85     8720.28    199.99 o
   3   4   6      445.47      452.47     30.69 o
   4   4   6    10619.12    10371.27    268.63 o
   5   4   6     3977.97     4217.30    168.10 o
   6   4   6     3650.31     3532.58    116.62 o
   7   4   6     3939.74     4358.75    137.51 o
   8   4   6     3701.99     3805.07    193.88 o
   9   4   6     1593.31     1614.07     88.67 o
  -8   5   6      482.74      543.21     36.23 o
  -7   5   6     8175.32     8841.56    194.34 o
  -6   5   6     7820.68     7917.62    165.38 o
  -5   5   6     5016.86     4927.69    119.91 o
  -4   5   6    16266.79    16789.36    362.95 o
  -3   5   6     5614.51     5427.43     80.07 o
  -2   5   6    16687.40    17016.16    136.98 o
  -1   5   6     2193.29     2214.19     47.75 o
   0   5   6    18612.66    18412.62    260.67 o
   1   5   6     2380.62     2424.83     82.71 o
   2   5   6    17695.18    17936.13    455.90 o
   3   5   6     5598.81     5537.10    158.58 o
   4   5   6    17209.73    17558.37    530.30 o
   5   5   6     5106.96     5148.65    133.33 o
   6   5   6     8606.64     8553.23    470.62 o
   7   5   6     7730.00     7774.31    447.37 o
   8   5   6      452.29      453.67     30.67 o
  -8   6   6     5335.97     5224.29    166.59 o
  -7   6   6    10797.91    10717.73    220.46 o
  -6   6   6     2633.81     2401.04     99.51 o
  -5   6   6     9348.87     9129.93    166.44 o
  -4   6   6     4959.64     4854.84    106.09 o
  -3   6   6    17334.99    17203.51    264.65 o
  -2   6   6     5221.32     5111.69     98.62 o
  -1   6   6     2194.33     2180.67     50.01 o
   0   6   6     8677.29     8581.74    190.44 o
   1   6   6     1612.37     1659.97     43.41 o
   2   6   6     5992.76     5851.42    179.22 o
   3   6   6    16596.23    16727.46    373.77 o
   4   6   6     4700.98     4888.15    216.52 o
   5   6   6    10067.91    10228.85    351.07 o
   6   6   6     2559.83     2464.33    125.60 o
   7   6   6    11015.07    11100.98    230.86 o
   8   6   6     5672.69     5801.26    384.76 o
  -8   7   6     2267.00     2533.56    124.34 o
  -7   7   6     6070.33     6278.03    228.59 o
  -6   7   6      587.84      577.69     45.66 o
  -5   7   6     1872.32     1865.26     82.22 o
  -4   7   6     7104.86     7098.27    119.41 o
  -3   7   6     2154.10     2097.47     55.91 o
  -2   7   6     2896.47     2910.37     66.02 o
  -1   7   6     2100.49     2117.10     51.04 o
   0   7   6     4314.05     4265.05     89.29 o
   1   7   6     1781.91     1739.26     56.27 o
   2   7   6     3029.04     2944.81     63.67 o
   3   7   6     1541.23     1557.44     48.86 o
   4   7   6     7455.91     7543.77    202.27 o
   5   7   6     1464.56     1508.59     78.01 o
   6   7   6      761.64      769.94     53.76 o
   7   7   6     6250.60     6475.22    312.96 o
   8   7   6     2200.60     2352.72    164.37 o
  -7   8   6     4386.42     4501.06    202.79 o
  -6   8   6      782.86      802.85     65.19 o
  -5   8   6     4691.52     4364.41    133.69 o
  -4   8   6     8577.14     8403.44    210.58 o
  -3   8   6     7485.20     7572.16    105.84 o
  -2   8   6     2038.33     2175.61     62.80 o
  -1   8   6     5787.36     5806.63    112.90 o
   0   8   6    54494.07    54204.85    544.93 o
   1   8   6     5539.65     5494.82    107.73 o
   2   8   6     2162.19     2272.79     85.28 o
   3   8   6     8355.90     8220.76    154.17 o
   4   8   6     8504.56     8433.15    415.75 o
   5   8   6     4371.50     4142.40    131.49 o
   6   8   6      659.95      762.02     38.44 o
   7   8   6     4591.07     4659.29    155.93 o
  -7   9   6     3896.31     3971.05    142.20 o
  -6   9   6     2019.97     2275.87    143.22 o
  -5   9   6     7605.82     7252.70    237.70 o
  -4   9   6     1919.04     2026.97     80.31 o
  -3   9   6     9349.28     9284.84    164.08 o
  -2   9   6     5367.87     5202.83     90.84 o
  -1   9   6     3610.54     3643.18     76.53 o
   0   9   6     2155.01     2198.79     58.63 o
   1   9   6     3270.10     3462.38    140.49 o
   2   9   6     5148.10     5159.90    175.61 o
   3   9   6     8598.76     8785.93    207.82 o
   4   9   6     1845.97     1933.37     70.67 o
   5   9   6     6944.38     7296.57    417.21 o
   6   9   6     1860.59     1793.16    149.00 o
   7   9   6     3606.06     3676.82    151.76 o
  -6  10   6     2573.18     2712.36    254.21 o
  -5  10   6     8502.41     8336.46    184.70 o
  -4  10   6     1797.15     1752.65     71.82 o
  -3  10   6     2007.68     1979.59     62.08 o
  -2  10   6     4813.34     4842.90    124.43 o
  -1  10   6    13550.18    13477.43    148.59 o
   0  10   6     6961.59     6860.38    104.21 o
   1  10   6    12877.50    12682.84    213.63 o
   2  10   6     4661.99     4777.89    132.66 o
   3  10   6     1983.16     2131.12     63.10 o
   4  10   6     1641.88     1671.08     71.41 o
   5  10   6     7845.76     8239.78    191.91 o
   6  10   6     2739.33     2813.17    122.78 o
  -5  11   6     3244.19     3033.01    305.19 o
  -4  11   6     5125.11     5144.80    120.40 o
  -3  11   6      865.05      851.72     52.44 o
  -2  11   6     3390.68     3335.76     81.02 o
  -1  11   6      707.84      702.65     25.61 o
   0  11   6     2775.45     2598.22     71.05 o
   1  11   6      611.55      626.58     27.22 o
   2  11   6     3974.17     4024.38     89.15 o
   3  11   6      623.90      621.49     31.98 o
   4  11   6     6019.83     6177.10    134.98 o
   5  11   6     2872.74     2990.17    125.51 o
  -5  12   6     7775.14     7513.08    194.05 o
  -4  12   6     2030.55     1917.55     94.75 o
  -3  12   6     2160.01     2190.24     73.38 o
  -2  12   6     6628.15     7036.33    122.78 o
  -1  12   6      699.72      706.55     36.28 o
   0  12   6      262.66      290.90     27.31 o
   1  12   6      368.08      431.28     19.78 o
   2  12   6     7205.82     7364.31    125.62 o
   3  12   6     2168.73     2228.27     82.35 o
   4  12   6     2193.75     2145.00     85.11 o
   5  12   6     7883.81     7963.82    299.45 o
  -3  13   6     1557.96     1400.51     54.34 o
  -2  13   6     7039.02     7064.95    258.20 o
  -1  13   6     4945.88     4705.77    112.21 o
   0  13   6      799.29      753.73     29.94 o
   1  13   6     4697.75     4629.89    110.59 o
   2  13   6     7390.56     7457.74    134.34 o
   3  13   6     1453.13     1525.79     56.69 o
  -1  14   6      423.13      478.52     23.08 o
   0  14   6     1372.12     1301.29     51.57 o
   1  14   6      731.39      797.97     56.69 o
   1   0   7    85229.20    85748.31   1068.71 o
   2   0   7     7001.50     7055.51     87.68 o
   3   0   7    19384.54    20325.29    167.66 o
   4   0   7       48.26       81.23     33.51 o
   5   0   7    16109.15    16759.12    565.29 o
   6   0   7     3357.83     3484.56    110.76 o
   7   0   7     3388.80     3507.60    225.93 o
   8   0   7       11.02      -25.68     76.94 o
   9   0   7      583.73      554.63     46.47 o
  -9   1   7     7131.41     7210.59    199.44 o
  -8   1   7     3372.85     3339.06    134.24 o
  -7   1   7     3072.62     3236.61    139.22 o
  -6   1   7     3457.83     3513.11    113.94 o
  -5   1   7    30347.84    31134.41   1700.75 o
  -4   1   7      655.42      646.33     44.04 o
  -3   1   7    10558.24    10519.47    150.53 o
  -2   1   7    33192.04    34018.01    368.87 o
  -1   1   7    13755.02    13940.68    119.46 o
   0   1   7     1404.25     1491.55     39.84 o
   1   1   7    15514.29    15466.88    152.60 o
   2   1   7    34527.66    35489.36    483.92 o
   3   1   7    10830.05    10890.15    115.57 o
   4   1   7      572.03      615.79     29.96 o
   5   1   7    30068.62    30526.40    309.29 o
   6   1   7     3625.25     3644.83    116.21 o
   7   1   7     2283.99     2195.97    101.54 o
   8   1   7     3215.53     3159.48    134.10 o
   9   1   7     6777.89     6546.51    193.21 o
  -9   2   7     2832.87     2753.40    135.52 o
  -8   2   7     2617.06     2489.69    117.79 o
  -7   2   7     6423.87     6752.62    179.36 o
  -6   2   7     6944.21     7019.61    159.91 o
  -5   2   7      298.10      337.33     22.55 o
  -4   2   7     2016.50     2174.92     86.08 o
  -3   2   7     1974.53     2072.73     52.93 o
  -2   2   7    34937.86    35625.91    199.81 o
  -1   2   7     5956.15     6011.01     80.71 o
   0   2   7      441.91      427.97     17.27 o
   1   2   7     5603.88     5818.37     77.28 o
   2   2   7    36929.10    37884.77    253.14 o
   3   2   7     1761.49     1840.40     70.33 o
   4   2   7     2629.11     2554.78     88.45 o
   5   2   7      342.15      373.31     22.81 o
   6   2   7     7760.12     7666.72    169.96 o
   7   2   7     6917.83     6644.92    212.76 o
   8   2   7     2803.57     2604.86    119.86 o
   9   2   7     2498.44     2743.91    347.75 o
  -9   3   7     2647.25     2599.22    119.67 o
  -8   3   7     5688.75     5628.59    459.64 o
  -7   3   7     9231.98     9876.12    290.11 o
  -6   3   7      719.31      783.27     42.04 o
  -5   3   7     3788.43     4215.43    119.21 o
  -4   3   7     9393.90     9666.58    187.84 o
  -3   3   7    10870.77    10690.28    116.49 o
  -2   3   7    18635.58    19111.26    227.07 o
  -1   3   7     5290.03     5447.59    135.21 o
   0   3   7      712.62      775.20     29.25 o
   1   3   7     5382.99     5378.45     75.12 o
   2   3   7    18758.49    19085.22    203.67 o
   3   3   7    11192.05    11169.21    269.37 o
   4   3   7     9682.70    10317.39    482.80 o
   5   3   7     3526.92     3780.49    229.87 o
   6   3   7      437.84      454.67     26.47 o
   7   3   7     9757.05     9823.73    457.88 o
   8   3   7     6814.55     6514.12    326.25 o
   9   3   7     2906.56     2857.37    237.78 o
  -8   4   7     3942.30     3898.26    345.30 o
  -7   4   7      561.84      635.98     68.02 o
  -6   4   7     2420.30     2427.18     99.44 o
  -5   4   7    12206.00    12190.08    459.76 o
  -4   4   7     3866.14     3709.49    126.38 o
  -3   4   7     8072.77     8370.86    119.21 o
  -2   4   7     3310.36     3316.63     62.30 o
  -1   4   7     1341.69     1319.38     40.42 o
   0   4   7       87.82      133.93     10.20 o
   1   4   7     1522.33     1546.18     48.92 o
   2   4   7     3004.59     3093.10     71.31 o
   3   4   7     9067.87     9285.05    136.24 o
   4   4   7     3866.30     3986.85    299.72 o
   5   4   7    11006.48    11526.53    499.12 o
   6   4   7     2512.11     2477.79    330.20 o
   7   4   7      655.01      770.71     63.05 o
   8   4   7     3877.23     4053.74    340.22 o
  -8   5   7    10494.16    10401.39    242.58 o
  -7   5   7      997.08      968.76     49.81 o
  -6   5   7     7610.69     7386.02    168.78 o
  -5   5   7     7125.81     6832.60    148.71 o
  -4   5   7     5313.73     5225.12    156.89 o
  -3   5   7    14587.74    14460.09    146.59 o
  -2   5   7     6369.12     6389.37    111.07 o
  -1   5   7     2232.13     2259.63     51.75 o
   0   5   7    51780.97    52031.70    725.78 o
   1   5   7     2382.43     2417.60     54.17 o
   2   5   7     7421.87     7312.20    176.17 o
   3   5   7    14172.36    14029.21    210.01 o
   4   5   7     5226.96     4968.64    135.08 o
   5   5   7     6647.48     6838.41    234.38 o
   6   5   7     6642.88     7020.08    171.97 o
   7   5   7      966.04      991.46     55.68 o
   8   5   7     9793.33    10130.32    771.71 o
  -8   6   7      508.11      607.40     33.98 o
  -7   6   7     5617.45     5381.23    161.79 o
  -6   6   7      224.88      147.68     86.25 o
  -5   6   7     3889.21     3954.13    115.14 o
  -4   6   7     7587.76     7576.37    125.23 o
  -3   6   7    21320.13    21278.00    199.98 o
  -2   6   7      342.76      371.49     37.36 o
  -1   6   7    20301.17    19865.39    291.41 o
   0   6   7    14153.92    13923.86    365.42 o
   1   6   7    19502.20    19133.30    189.90 o
   2   6   7      178.47      213.31     12.26 o
   3   6   7    19599.36    20004.42    423.12 o
   4   6   7     6738.49     6826.85    244.07 o
   5   6   7     3534.86     3760.55    120.72 o
   6   6   7      117.99      186.72     25.22 o
   7   6   7     5544.97     5544.74    172.61 o
   8   6   7      411.26      518.11     33.92 o
  -7   7   7    16897.52    16746.88    280.50 o
  -6   7   7     6824.08     6745.34    166.42 o
  -5   7   7     2989.12     2904.08    163.63 o
  -4   7   7      421.33      467.14     23.00 o
  -3   7   7    10508.69    10766.54    142.16 o
  -2   7   7     3866.62     3868.87     74.10 o
  -1   7   7     1929.36     1969.90     61.26 o
   0   7   7     1843.42     1966.24     91.03 o
   1   7   7     1831.24     1874.52     52.72 o
   2   7   7     3730.48     3802.83    103.04 o
   3   7   7    10099.21    10468.13    163.09 o
   4   7   7      367.45      396.86     18.85 o
   5   7   7     3160.61     3135.80    256.66 o
   6   7   7     7464.70     8029.14    394.39 o
   7   7   7    16605.48    16665.97    300.90 o
  -7   8   7     1501.38     1375.23     74.26 o
  -6   8   7      533.61      526.82     31.79 o
  -5   8   7      165.14      217.71     56.40 o
  -4   8   7    17055.47    17009.15    253.27 o
  -3   8   7     4107.37     4146.69    125.95 o
  -2   8   7     3899.44     3996.14     79.47 o
  -1   8   7     2721.23     2735.55     66.00 o
   0   8   7    32314.39    31954.78    361.37 o
   1   8   7     2807.83     2778.84    115.67 o
   2   8   7     4720.18     4941.74    125.83 o
   3   8   7     3928.39     4077.73    104.45 o
   4   8   7    19001.97    18800.98    418.53 o
   5   8   7      206.30      271.88     22.97 o
   6   8   7      863.44      904.31     50.69 o
   7   8   7     1399.54     1434.45     80.96 o
  -6   9   7     5387.57     5345.14    157.40 o
  -5   9   7      837.27      960.73     55.73 o
  -4   9   7     7892.94     7829.26    255.83 o
  -3   9   7     2497.74     2365.30     67.70 o
  -2   9   7     3844.22     3887.97     82.30 o
  -1   9   7    11220.95    10904.97    256.05 o
   0   9   7    22460.90    21927.12    453.12 o
   1   9   7    10553.60    10220.30    317.01 o
   2   9   7     3438.12     3463.65     81.20 o
   3   9   7     2782.53     2671.02     72.72 o
   4   9   7     8346.91     8021.44    147.04 o
   5   9   7     1018.84     1021.81     60.23 o
   6   9   7     5793.31     5779.06    173.88 o
  -6  10   7     1511.52     1602.46     80.40 o
  -5  10   7     3027.40     2859.48    238.40 o
  -4  10   7     1559.58     1579.15     59.68 o
  -3  10   7     6171.86     6032.74    183.30 o
  -2  10   7     2925.78     2758.15     83.52 o
  -1  10   7     1117.60     1092.11     39.45 o
   0  10   7      153.86      173.00     14.66 o
   1  10   7     1098.79     1190.27     90.04 o
   2  10   7     2611.41     2547.69     70.94 o
   3  10   7     5559.46     5699.54    105.96 o
   4  10   7     2099.00     2001.32     83.19 o
   5  10   7     2893.37     2948.71    123.87 o
   6  10   7     1742.34     2024.26    118.63 o
  -5  11   7     3136.96     2852.28    201.61 o
  -4  11   7     5167.76     4968.22    198.57 o
  -3  11   7     9696.41     9607.12    144.86 o
  -2  11   7     2689.16     2741.92     78.11 o
  -1  11   7      476.86      495.07     19.36 o
   0  11   7     1057.51     1184.09     42.63 o
   1  11   7      415.00      420.21     18.03 o
   2  11   7     2770.50     2784.97     91.98 o
   3  11   7     9119.87     8966.89    182.66 o
   4  11   7     5215.57     5114.44    278.99 o
   5  11   7     3585.89     3683.89    146.37 o
  -4  12   7      228.69      234.51     35.08 o
  -3  12   7     1436.49     1448.34     89.99 o
  -2  12   7     4464.12     4420.92    103.77 o
  -1  12   7     1228.85     1212.18     46.12 o
   0  12   7      560.85      580.35     50.37 o
   1  12   7     1350.17     1303.13     73.56 o
   2  12   7     4795.12     4974.01    107.36 o
   3  12   7     1251.92     1267.73     48.69 o
   4  12   7      207.66      269.86     40.86 o
  -2  13   7     5052.81     5164.01    153.04 o
  -1  13   7     3386.73     3510.32    144.49 o
   0  13   7     2732.21     2486.13    147.81 o
   1  13   7     3147.75     3142.56     91.57 o
   2  13   7     5183.85     5519.19    126.83 o
   0   0   8     6242.68     6389.10    293.75 o
   1   0   8    11116.09    11561.86    148.23 o
   2   0   8    13669.48    14140.14    355.03 o
   3   0   8     1654.31     1625.30     58.78 o
   4   0   8     1535.78     1518.80    104.24 o
   5   0   8     3581.70     3863.73    116.95 o
   6   0   8        1.39       41.54     38.97 o
   7   0   8      504.46      552.12     50.79 o
   8   0   8    13481.38    13817.08    715.74 o
  -8   1   8    11281.03    11496.53    247.95 o
  -7   1   8    10371.08    10488.96    219.96 o
  -6   1   8     4172.75     4150.86    131.79 o
  -5   1   8     5748.74     5943.82    222.43 o
  -4   1   8    12143.47    12865.01    351.12 o
  -3   1   8     4932.72     5293.74     86.02 o
  -2   1   8     4026.63     4244.50     79.68 o
  -1   1   8     6643.39     6770.55    112.32 o
   0   1   8    38043.70    38332.76    436.90 o
   1   1   8     7308.85     7653.74    183.12 o
   2   1   8     3794.55     4085.47     75.39 o
   3   1   8     5200.01     5462.23    133.40 o
   4   1   8    11958.82    12375.60    305.92 o
   5   1   8     5430.01     5227.66    139.53 o
   6   1   8     4053.82     4182.50    146.68 o
   7   1   8    10019.57    10079.89    259.65 o
   8   1   8     9962.58    10279.82    358.61 o
  -8   2   8     1453.38     1485.38     84.77 o
  -7   2   8      604.60      678.40     38.17 o
  -6   2   8    12152.36    12385.57    307.78 o
  -5   2   8    18201.47    18158.59    310.51 o
  -4   2   8     6696.56     6861.61    362.31 o
  -3   2   8     7527.53     7480.25    142.21 o
  -2   2   8    16144.59    16481.68    210.68 o
  -1   2   8     3478.96     3513.23     65.85 o
   0   2   8    14636.02    14595.12    129.11 o
   1   2   8     3180.70     3207.40     63.87 o
   2   2   8    14968.44    15753.24    176.84 o
   3   2   8     7339.21     7343.19    101.44 o
   4   2   8     6246.52     6606.98    144.42 o
   5   2   8    17329.82    17558.95    309.41 o
   6   2   8    11479.59    11720.47    216.93 o
   7   2   8      513.67      549.80     31.78 o
   8   2   8     1524.95     1552.08     79.30 o
  -8   3   8      291.28      331.28     51.87 o
  -7   3   8     7669.29     7873.96    199.61 o
  -6   3   8     3896.93     3955.68    143.83 o
  -5   3   8     2866.22     2901.14    296.64 o
  -4   3   8     1533.29     1735.16    330.31 o
  -3   3   8     1667.07     1769.42     53.06 o
  -2   3   8     8750.02     8728.75    105.43 o
  -1   3   8    28915.77    28582.42    195.85 o
   0   3   8     8215.87     8100.82     97.48 o
   1   3   8    27235.02    27365.89    183.81 o
   2   3   8     8582.94     8932.73    107.22 o
   3   3   8     1734.48     1837.12     53.18 o
   4   3   8     1427.97     1685.03     79.02 o
   5   3   8     2944.21     3078.38    176.90 o
   6   3   8     4057.16     4247.31    343.86 o
   7   3   8     8758.15     8886.55    263.17 o
   8   3   8      288.91      258.81     65.35 o
  -8   4   8     5386.40     5315.23    193.49 o
  -7   4   8     3697.39     4056.56    143.58 o
  -6   4   8      241.12      303.90     82.86 o
  -5   4   8     7870.65     7812.44    164.27 o
  -4   4   8     6958.81     6711.88    225.01 o
  -3   4   8    12132.96    12412.67    133.92 o
  -2   4   8    26393.89    26742.20    538.67 o
  -1   4   8    21267.09    21318.72    164.10 o
   0   4   8      705.61      677.71     29.80 o
   1   4   8    21538.50    21806.24    285.70 o
   2   4   8    28302.02    28500.43    355.58 o
   3   4   8    11720.71    12174.70    314.78 o
   4   4   8     8218.93     8331.03    299.26 o
   5   4   8     7870.88     8050.67    503.94 o
   6   4   8      325.83      434.22     63.52 o
   7   4   8     3637.14     3884.70    142.91 o
   8   4   8     5255.67     5058.69    285.41 o
  -8   5   8     1042.59     1037.05     55.52 o
  -7   5   8     3851.54     4020.23    158.35 o
  -6   5   8     4766.11     4778.78    180.23 o
  -5   5   8     9949.48     9896.13    248.21 o
  -4   5   8     1695.93     1753.39     71.50 o
  -3   5   8     8201.34     8203.07    111.26 o
  -2   5   8     1925.12     2072.43    111.41 o
  -1   5   8      332.04      380.56     16.21 o
   0   5   8       40.51       83.98     22.49 o
   1   5   8      257.91      331.24     24.06 o
   2   5   8     1910.19     2063.21    127.58 o
   3   5   8     8700.32     8782.63    162.27 o
   4   5   8     1755.24     1769.01     82.84 o
   5   5   8     9604.69     9928.11    206.86 o
   6   5   8     5154.40     5174.00    255.11 o
   7   5   8     3751.88     3957.33    417.42 o
   8   5   8     1099.89      960.85     78.83 o
  -7   6   8     2291.92     2330.14    105.94 o
  -6   6   8     4200.69     4116.16    134.87 o
  -5   6   8     4967.01     4680.01    138.07 o
  -4   6   8    13131.24    13167.01    255.12 o
  -3   6   8     1750.40     1893.12     57.41 o
  -2   6   8     2238.03     2442.67     67.35 o
  -1   6   8    15369.92    15151.69    209.19 o
   0   6   8    15370.64    15085.18    306.20 o
   1   6   8    14360.84    14437.03    223.05 o
   2   6   8     2274.06     2455.78    103.23 o
   3   6   8     1884.32     1861.00     81.41 o
   4   6   8    13896.33    13493.19    181.24 o
   5   6   8     4223.25     4436.23    137.82 o
   6   6   8     4859.54     4685.72    148.48 o
   7   6   8     2471.20     2514.89    126.08 o
  -7   7   8     1132.49     1231.20     69.65 o
  -6   7   8     1131.11     1185.98    104.94 o
  -5   7   8     8134.75     7690.58    174.38 o
  -4   7   8     4775.08     4897.01    157.03 o
  -3   7   8    11620.40    11648.85    207.76 o
  -2   7   8    23584.78    23186.21    453.26 o
  -1   7   8     2529.99     2541.50     65.44 o
   0   7   8     4013.54     3992.19    130.58 o
   1   7   8     3181.98     3196.24     92.18 o
   2   7   8    22759.72    22512.04    375.89 o
   3   7   8    11268.53    11381.56    311.81 o
   4   7   8     4941.04     4806.91    152.28 o
   5   7   8     8260.71     8252.23    191.23 o
   6   7   8     1314.29     1435.51     90.68 o
   7   7   8     1298.27     1313.67     71.63 o
  -7   8   8     3896.22     3753.63    150.45 o
  -6   8   8     1523.68     1443.21     90.37 o
  -5   8   8      426.47      376.24     45.92 o
  -4   8   8     1368.53     1347.11     54.87 o
  -3   8   8     8847.37     8745.13    141.51 o
  -2   8   8      402.54      477.23     33.02 o
  -1   8   8       90.59      101.24     18.24 o
   0   8   8     3527.57     3508.89     76.72 o
   1   8   8       99.87       73.53     26.60 o
   2   8   8      377.56      440.58     18.52 o
   3   8   8     8460.75     8412.07    146.80 o
   4   8   8     1406.22     1368.40     54.65 o
   5   8   8      115.43      143.28     56.99 o
   6   8   8     1523.46     1627.46     80.46 o
   7   8   8     3508.94     3633.74    148.05 o
  -6   9   8     8699.15     8954.32    722.85 o
  -5   9   8     5494.46     5248.67    152.69 o
  -4   9   8     2130.84     2140.59    108.53 o
  -3   9   8     6576.31     6446.37    118.63 o
  -2   9   8     3777.26     3826.99     85.05 o
  -1   9   8      177.25      163.72     16.89 o
   0   9   8      241.96      282.62     23.43 o
   1   9   8      108.74      131.17     26.66 o
   2   9   8     4607.63     4571.72     92.76 o
   3   9   8     6380.74     6321.88    115.07 o
   4   9   8     2074.43     2023.39     82.96 o
   5   9   8     5708.05     5857.21    174.58 o
   6   9   8     7743.21     7949.89    212.53 o
  -5  10   8     3260.29     3101.53    126.03 o
  -4  10   8      596.45      686.07     32.35 o
  -3  10   8    16028.04    15793.10    342.86 o
  -2  10   8      778.93      802.99     33.08 o
  -1  10   8     7921.77     7770.44    188.26 o
   0  10   8       97.13      115.02     27.20 o
   1  10   8     7339.20     7444.30    123.73 o
   2  10   8      510.44      620.13     24.71 o
   3  10   8    14352.54    14390.84    270.70 o
   4  10   8      678.14      669.42     30.01 o
   5  10   8     3222.32     3207.53    139.10 o
  -4  11   8     4229.28     4207.47    123.20 o
  -3  11   8      439.35      447.27     56.64 o
  -2  11   8      560.82      571.14     66.35 o
  -1  11   8     5316.22     5193.39    107.54 o
   0  11   8    15043.89    14997.08    194.41 o
   1  11   8     6015.05     5796.05    113.49 o
   2  11   8      474.21      517.69     21.54 o
   3  11   8      432.37      450.90     51.35 o
   4  11   8     4395.49     4563.93    235.63 o
  -3  12   8     3184.89     2937.04     91.63 o
  -2  12   8     7508.50     7470.84    136.23 o
  -1  12   8      874.89      832.73     32.03 o
   0  12   8    16060.97    15652.29    188.93 o
   1  12   8      923.07      825.59     35.65 o
   2  12   8     8269.00     7957.23    140.84 o
   3  12   8     3292.42     3199.20    152.62 o
  -1  13   8     2487.47     2527.63    120.66 o
   0  13   8      796.37      786.58     32.38 o
   1  13   8     2231.86     2337.89     84.01 o
   1   0   9      139.41      177.56     15.33 o
   2   0   9       40.83      112.32     23.05 o
   3   0   9    16864.94    17861.98    564.52 o
   4   0   9     9984.98     9969.22    189.16 o
   5   0   9     3083.56     3249.56    113.09 o
   6   0   9     3815.83     3732.66    252.96 o
   7   0   9    24196.51    24379.39    352.32 o
   8   0   9     3345.10     3424.64    142.14 o
  -8   1   9     2989.82     3078.77    425.54 o
  -7   1   9     3670.11     3553.94    296.30 o
  -6   1   9     1211.38     1182.87     61.43 o
  -5   1   9     1798.01     1903.25     90.01 o
  -4   1   9     8548.53     8848.64    178.32 o
  -3   1   9     9202.30     9472.50    148.23 o
  -2   1   9     3448.52     3571.17     94.66 o
  -1   1   9    23955.54    23792.46    181.79 o
   0   1   9      409.40      539.92     41.17 o
   1   1   9    23533.09    23807.46    205.14 o
   2   1   9     4167.01     4375.94    140.84 o
   3   1   9     9665.37     9574.23    146.80 o
   4   1   9     9276.54     9452.23    183.69 o
   5   1   9     2061.14     2046.04    102.30 o
   6   1   9     1112.57     1095.91     63.12 o
   7   1   9     3092.57     3165.37    129.79 o
   8   1   9     3078.46     3243.46    228.36 o
  -8   2   9     3554.06     3759.00    244.55 o
  -7   2   9      986.33     1118.03    155.96 o
  -6   2   9     3844.52     4240.32    318.08 o
  -5   2   9     2145.21     2154.80    112.78 o
  -4   2   9    12039.47    12577.85    228.24 o
  -3   2   9    12962.29    13362.96    172.91 o
  -2   2   9      709.92      752.01     29.52 o
  -1   2   9    18637.62    18499.19    201.21 o
   0   2   9    80664.02    79773.76    866.15 o
   1   2   9    17392.58    17541.96    240.85 o
   2   2   9      471.10      572.55     22.23 o
   3   2   9    13367.36    14050.41    149.79 o
   4   2   9    12857.63    13608.89    233.79 o
   5   2   9     2093.70     2196.21    141.81 o
   6   2   9     4589.80     4776.69    153.84 o
   7   2   9     1330.04     1257.67     79.19 o
   8   2   9     3796.24     3691.72    150.49 o
  -8   3   9     6807.14     6745.52    201.56 o
  -7   3   9     1947.51     1988.83    102.60 o
  -6   3   9     3008.44     3049.03    120.01 o
  -5   3   9     7922.06     7925.77    350.65 o
  -4   3   9     2560.11     2631.75    102.47 o
  -3   3   9     3933.88     3843.90    102.48 o
  -2   3   9      525.79      543.26     21.03 o
  -1   3   9      651.12      635.65     26.60 o
   0   3   9       24.73      236.55     74.39 o
   1   3   9      450.11      474.47     21.36 o
   2   3   9      781.38      798.44     32.36 o
   3   3   9     3265.71     3363.62     75.66 o
   4   3   9     2910.48     2958.92    106.93 o
   5   3   9     7870.18     7701.45    179.91 o
   6   3   9     3599.80     3520.54    166.25 o
   7   3   9     1915.46     2032.83    106.81 o
   8   3   9     6549.22     6479.23    200.93 o
  -8   4   9     6230.06     6110.77    195.31 o
  -7   4   9     5705.00     5881.45    179.26 o
  -6   4   9     1532.53     1579.67     83.56 o
  -5   4   9     6591.53     6855.20    272.32 o
  -4   4   9     8041.68     7740.57    165.10 o
  -3   4   9     5175.34     5185.23     92.88 o
  -2   4   9     7561.15     7779.12    144.80 o
  -1   4   9     6828.49     6944.82    143.86 o
   0   4   9      269.55      280.70     13.76 o
   1   4   9     7029.68     7235.38    202.83 o
   2   4   9     7409.28     7463.45    116.73 o
   3   4   9     4280.28     4535.33     92.65 o
   4   4   9     7833.06     8310.47    432.52 o
   5   4   9     7706.85     7548.85    180.24 o
   6   4   9     1821.85     1815.58     98.35 o
   7   4   9     5455.27     5638.07    175.86 o
   8   4   9     5302.67     5330.69    731.90 o
  -7   5   9     1437.15     1375.44     87.13 o
  -6   5   9    11486.75    11416.72    690.04 o
  -5   5   9     1913.50     2010.94     94.64 o
  -4   5   9     1151.89     1167.06     50.62 o
  -3   5   9     2179.50     2261.94     66.57 o
  -2   5   9     1997.50     1998.36     97.50 o
  -1   5   9     1387.80     1407.02     51.31 o
   0   5   9      394.41      377.13     19.59 o
   1   5   9     1231.00     1388.45     48.66 o
   2   5   9     1989.85     2100.48     60.24 o
   3   5   9     2175.88     2082.40     79.92 o
   4   5   9     1047.24     1110.21     76.88 o
   5   5   9     1458.97     1502.65    231.51 o
   6   5   9    11052.79    11434.21    662.45 o
   7   5   9     1179.00     1329.33     93.94 o
  -7   6   9     2755.35     2785.31    150.23 o
  -6   6   9     5811.92     5551.40    166.11 o
  -5   6   9    12719.70    12433.01    465.54 o
  -4   6   9     1462.75     1488.11     60.52 o
  -3   6   9       70.73      103.21     18.80 o
  -2   6   9    19518.25    19935.23    248.88 o
  -1   6   9    12194.70    12182.32    182.13 o
   0   6   9      843.05      949.76     59.76 o
   1   6   9    11252.40    11090.39    275.04 o
   2   6   9    18795.64    19004.21    437.87 o
   3   6   9       56.71      128.03     20.30 o
   4   6   9     1823.20     1873.08     75.91 o
   5   6   9    12295.86    12295.85    749.87 o
   6   6   9     5555.88     5667.80    172.23 o
   7   6   9     3287.81     3085.20    140.39 o
  -7   7   9      316.84      393.72     43.24 o
  -6   7   9     1990.68     1922.69    101.33 o
  -5   7   9     1536.13     1574.49     73.14 o
  -4   7   9     2392.12     2374.41     85.81 o
  -3   7   9    11267.16    11278.68    145.28 o
  -2   7   9     3808.70     3775.30    125.70 o
  -1   7   9    17893.57    17997.42    214.21 o
   0   7   9      690.50      676.32     27.10 o
   1   7   9    17858.06    17405.14    227.03 o
   2   7   9     3877.96     3999.94     97.82 o
   3   7   9    10637.98    10407.72    173.14 o
   4   7   9     2739.51     2626.81    114.12 o
   5   7   9     1279.92     1458.84     76.30 o
   6   7   9     2352.13     2393.05    125.15 o
   7   7   9      200.94      335.05     85.20 o
  -6   8   9     4871.03     4831.19    159.97 o
  -5   8   9    11291.91    10560.81    514.27 o
  -4   8   9     2165.12     2119.28    101.42 o
  -3   8   9     4427.41     4430.01    100.83 o
  -2   8   9    17999.83    18005.87    308.56 o
  -1   8   9     3693.99     3707.41    121.02 o
   0   8   9       12.40      217.94     56.89 o
   1   8   9     4544.92     4449.08    160.66 o
   2   8   9    19193.11    18933.38    550.66 o
   3   8   9     4434.19     4438.09     99.58 o
   4   8   9     2551.09     2516.06     90.57 o
   5   8   9    11411.14    11328.78    240.95 o
   6   8   9     5005.91     4962.27    171.37 o
  -5   9   9     3126.05     2960.86    229.86 o
  -4   9   9     1821.91     1827.52    116.77 o
  -3   9   9      298.91      328.70     17.46 o
  -2   9   9     4141.60     4222.05    117.06 o
  -1   9   9        9.58       45.41     36.28 o
   0   9   9     6650.36     6753.72    159.83 o
   1   9   9       64.03      121.85     26.56 o
   2   9   9     4858.48     4996.62    141.75 o
   3   9   9      286.38      303.28     27.99 o
   4   9   9     2418.48     2329.25     91.32 o
   5   9   9     2817.37     3097.44    167.29 o
  -5  10   9     4414.32     4034.31    181.95 o
  -4  10   9     7356.11     6978.50    155.67 o
  -3  10   9     1182.05     1117.11     42.75 o
  -2  10   9     1294.44     1440.36     60.90 o
  -1  10   9    11159.07    11019.66    279.61 o
   0  10   9     4122.94     3870.44     91.42 o
   1  10   9    10893.73    10444.16    241.10 o
   2  10   9     1483.72     1418.11     64.14 o
   3  10   9     1026.33      982.77     41.20 o
   4  10   9     6790.71     6557.90    151.23 o
   5  10   9     4013.25     3903.20    151.73 o
  -4  11   9     1780.15     1778.94     77.16 o
  -3  11   9     2219.53     2239.54     79.14 o
  -2  11   9     1393.02     1325.83     50.11 o
  -1  11   9     1340.02     1262.28     84.30 o
   0  11   9      961.09      971.57     34.54 o
   1  11   9     1247.17     1211.38     45.15 o
   2  11   9     1420.41     1474.21     51.93 o
   3  11   9     1933.84     1845.64     70.83 o
   4  11   9     1949.64     1920.39     82.51 o
  -2  12   9     2765.25     2797.04    102.81 o
  -1  12   9     1718.69     1787.62    114.13 o
   0  12   9    10623.68    10320.25    339.67 o
   1  12   9     1599.26     1699.13    104.24 o
   2  12   9     3112.87     3067.86    136.95 o
   0   0  10     1055.99     1136.91    170.55 o
   1   0  10     2106.48     2222.65    107.29 o
   2   0  10     5640.90     5621.06    102.06 o
   3   0  10     7965.46     8055.64    119.35 o
   4   0  10     2297.04     2444.16    110.62 o
   5   0  10     8101.97     7943.70    188.80 o
   6   0  10       57.78       77.86     62.24 o
   7   0  10      611.75      648.19     37.25 o
   8   0  10     2216.10     1938.98    101.21 o
  -8   1  10     2713.72     3014.35    160.13 o
  -7   1  10     5817.10     5938.43    285.76 o
  -6   1  10     9416.11     9598.09    556.56 o
  -5   1  10     3358.84     3431.36    123.29 o
  -4   1  10     6343.32     6297.57    336.14 o
  -3   1  10    10378.32    10529.28    143.47 o
  -2   1  10     1001.13     1060.00     48.97 o
  -1   1  10     6437.69     6632.76    103.41 o
   0   1  10    14076.31    14243.61    155.16 o
   1   1  10     6918.88     7020.26    156.49 o
   2   1  10     1079.53     1146.61     42.42 o
   3   1  10    10173.69    10291.55    229.33 o
   4   1  10     5811.30     6008.56    155.09 o
   5   1  10     4117.61     4042.02    190.18 o
   6   1  10     9026.25     9289.37    420.46 o
   7   1  10     5246.59     5584.74    183.45 o
   8   1  10     2860.65     3077.86    146.36 o
  -7   2  10     2433.61     2328.18    317.31 o
  -6   2  10     8132.13     8162.96    342.17 o
  -5   2  10     2342.88     2642.42    230.52 o
  -4   2  10      165.67      195.13     51.89 o
  -3   2  10     9598.45     9562.33    165.71 o
  -2   2  10     5902.74     5986.16    100.49 o
  -1   2  10     6766.33     6683.42    134.02 o
   0   2  10    10329.50    10505.62    126.44 o
   1   2  10     6820.92     6725.69    112.55 o
   2   2  10     6506.92     6675.00    156.62 o
   3   2  10     9745.26     9971.17    134.01 o
   4   2  10      159.07      265.26     61.98 o
   5   2  10     2531.65     2665.41    207.55 o
   6   2  10     7649.55     8207.21    204.60 o
   7   2  10     2822.49     2921.03    219.32 o
  -7   3  10     4250.96     4242.75    238.83 o
  -6   3  10     2171.75     2200.56    118.99 o
  -5   3  10      607.92      586.49     34.69 o
  -4   3  10    19022.75    19073.75    273.10 o
  -3   3  10    28111.70    29240.98    384.01 o
  -2   3  10    11582.45    11315.31    189.88 o
  -1   3  10    27305.41    27612.39    438.15 o
   0   3  10     3594.57     3627.52     77.52 o
   1   3  10    27490.13    27429.53    577.74 o
   2   3  10    10560.79    11172.70    137.47 o
   3   3  10    26831.67    28021.48    493.57 o
   4   3  10    18865.45    19880.99    351.89 o
   5   3  10      456.06      522.37     30.18 o
   6   3  10     2487.65     2489.94    113.01 o
   7   3  10     4119.36     4398.65    158.80 o
  -7   4  10     6189.61     6174.76    221.01 o
  -6   4  10      972.41      875.20     96.72 o
  -5   4  10      133.28      148.59     50.80 o
  -4   4  10      473.42      491.65     35.27 o
  -3   4  10      157.01      176.99     26.73 o
  -2   4  10     7514.67     7350.68    112.90 o
  -1   4  10     3049.04     3111.77     74.32 o
   0   4  10      166.83      246.46     53.94 o
   1   4  10     3850.73     3817.55     81.23 o
   2   4  10     7661.51     7493.53    208.83 o
   3   4  10      296.00      273.57     19.58 o
   4   4  10      405.05      485.15     35.21 o
   5   4  10       85.40      142.61     45.52 o
   6   4  10     1017.36     1037.85     54.85 o
   7   4  10     5211.66     5206.77    290.73 o
  -7   5  10     1200.38     1214.15     72.57 o
  -6   5  10     9767.23     9378.40    217.11 o
  -5   5  10     9866.78     9892.59    211.28 o
  -4   5  10     7792.93     7789.99    148.60 o
  -3   5  10     2661.40     2783.74     85.88 o
  -2   5  10    10974.13    11131.82    370.41 o
  -1   5  10     1021.72     1060.22     40.77 o
   0   5  10    19570.94    19706.39    283.01 o
   1   5  10     1106.22     1229.55     69.06 o
   2   5  10    12479.41    12362.06    231.93 o
   3   5  10     2366.43     2507.59     98.93 o
   4   5  10     9274.02     9514.63    242.87 o
   5   5  10    10514.92    10140.99    223.24 o
   6   5  10    10383.45    10363.29    235.67 o
   7   5  10     1107.34     1101.30     63.00 o
  -6   6  10     3159.04     2921.86    130.15 o
  -5   6  10      625.86      652.13     34.99 o
  -4   6  10    10072.63     9781.67    169.28 o
  -3   6  10      253.89      320.24     26.81 o
  -2   6  10     1916.88     1918.31     63.82 o
  -1   6  10     5702.10     5822.92    104.17 o
   0   6  10      272.33      282.30     16.70 o
   1   6  10     5440.11     5688.75    109.32 o
   2   6  10     1861.88     1790.52     61.81 o
   3   6  10      162.67      229.41     17.81 o
   4   6  10     9957.63     9933.85    394.75 o
   5   6  10      656.16      740.16     43.45 o
   6   6  10     3195.98     3097.65    135.39 o
  -6   7  10     1082.17     1136.47     65.76 o
  -5   7  10     5245.58     5559.47    163.01 o
  -4   7  10      443.99      452.98     25.07 o
  -3   7  10     3161.32     3061.57    100.12 o
  -2   7  10     4981.95     5024.73    168.57 o
  -1   7  10    11248.63    10995.17    220.22 o
   0   7  10    15286.74    15176.77    197.36 o
   1   7  10    11264.93    11045.63    347.76 o
   2   7  10     5368.57     5310.59    202.15 o
   3   7  10     2323.99     2208.23     73.58 o
   4   7  10      275.41      343.87     69.66 o
   5   7  10     5100.92     5558.85    487.97 o
   6   7  10     1150.37     1139.88    148.10 o
  -6   8  10     6232.46     5825.61    187.27 o
  -5   8  10     1752.11     1683.33    158.99 o
  -4   8  10     5035.48     4979.54    322.70 o
  -3   8  10      157.15      218.05     21.56 o
  -2   8  10      147.44      263.05     58.50 o
  -1   8  10     3040.58     3119.31     98.11 o
   0   8  10     5228.15     5100.55    101.63 o
   1   8  10     3081.61     3273.97    125.07 o
   2   8  10      318.25      342.68     18.02 o
   3   8  10      116.68      172.61     24.70 o
   4   8  10     5085.83     4864.81    130.78 o
   5   8  10     1868.09     1993.12    103.25 o
   6   8  10     5770.16     6306.97    226.19 o
  -5   9  10    10685.13     9519.89    225.12 o
  -4   9  10     1748.33     1530.06     65.52 o
  -3   9  10     1210.58     1241.87     56.34 o
  -2   9  10     4676.29     4599.48    102.92 o
  -1   9  10     5562.58     5825.99    119.47 o
   0   9  10      391.53      478.91     19.94 o
   1   9  10     4984.44     5193.64    230.43 o
   2   9  10     4426.60     4639.30    104.02 o
   3   9  10     1619.66     1508.38     73.23 o
   4   9  10     1616.26     1655.10    157.58 o
   5   9  10     9249.43     8938.61    232.45 o
  -4  10  10      456.45      486.00     27.16 o
  -3  10  10      219.61      196.25     35.59 o
  -2  10  10     5414.82     5494.69    117.35 o
  -1  10  10     1762.16     1815.06     66.15 o
   0  10  10      237.99      254.96     23.48 o
   1  10  10     1431.65     1357.32     50.46 o
   2  10  10     5095.93     5252.52    160.97 o
   3  10  10      200.38      195.01     27.49 o
   4  10  10      465.12      467.39     59.90 o
  -3  11  10     7982.10     8034.09    217.14 o
  -2  11  10    15078.66    15043.74    326.44 o
  -1  11  10     5594.55     5463.19    121.72 o
   0  11  10     1169.45     1164.30     46.58 o
   1  11  10     5328.58     5442.60    212.31 o
   2  11  10    16251.52    15646.94    442.45 o
   3  11  10     7646.15     7748.36    189.59 o
   1   0  11    12834.27    12769.01    150.04 o
   2   0  11     1377.68     1339.32     44.59 o
   3   0  11    19541.84    20141.40    347.00 o
   4   0  11    15102.64    14919.42    258.18 o
   5   0  11     1575.30     2032.40    103.13 o
   6   0  11      663.03      631.00     39.13 o
   7   0  11      744.93      720.88     42.33 o
  -7   1  11     1467.82     1434.87     74.87 o
  -6   1  11     8557.64     8277.35    259.39 o
  -5   1  11     6017.80     5749.66    295.50 o
  -4   1  11       64.74       82.04     45.32 o
  -3   1  11      677.66      801.21     32.02 o
  -2   1  11    34804.59    35673.78    912.63 o
  -1   1  11     6651.43     6856.04    112.10 o
   0   1  11     3797.20     3781.10     86.50 o
   1   1  11     7302.71     7214.77    114.41 o
   2   1  11    36771.70    37216.01    276.90 o
   3   1  11      526.03      591.38     23.85 o
   4   1  11      261.57      313.98     25.93 o
   5   1  11     6513.10     6403.53    176.46 o
   6   1  11     9006.95     8911.55    218.50 o
   7   1  11     1177.34     1248.26     70.01 o
  -7   2  11       19.10       15.62     57.70 o
  -6   2  11    11070.89    11226.36    245.93 o
  -5   2  11     1901.52     1927.28    128.38 o
  -4   2  11     4439.64     4268.25    265.82 o
  -3   2  11     3929.75     3933.25     91.08 o
  -2   2  11      368.74      353.98     17.53 o
  -1   2  11     6220.15     6485.74    108.77 o
   0   2  11     5176.87     5153.55    104.35 o
   1   2  11     7098.02     6979.72    114.07 o
   2   2  11      197.17      285.51     27.88 o
   3   2  11     3937.22     4192.01    107.80 o
   4   2  11     4738.66     4637.92    148.95 o
   5   2  11     1826.46     1955.91    121.47 o
   6   2  11    11815.72    11746.66    255.95 o
   7   2  11       96.77       92.95     54.71 o
  -7   3  11     3932.97     3999.00    163.86 o
  -6   3  11     1789.38     1606.03     83.91 o
  -5   3  11     4328.28     4010.02    146.28 o
  -4   3  11     7174.79     7058.63    180.95 o
  -3   3  11      102.28       93.61     32.57 o
  -2   3  11     1446.47     1552.95     84.15 o
  -1   3  11     9931.24     9721.08    194.27 o
   0   3  11     3071.44     3086.24     76.43 o
   1   3  11     9798.42     9893.63    198.43 o
   2   3  11     1726.44     1729.06     62.53 o
   3   3  11      267.09      273.31     16.59 o
   4   3  11     7149.09     7567.42    188.43 o
   5   3  11     3454.64     3639.32    141.02 o
   6   3  11     1648.66     1647.73    141.52 o
   7   3  11     4356.83     4339.08    169.49 o
  -7   4  11     3321.71     3603.50    155.12 o
  -6   4  11     9457.38     9613.51    224.71 o
  -5   4  11     5381.53     5017.69    159.28 o
  -4   4  11     2318.93     2348.03    108.61 o
  -3   4  11     4718.75     4905.15    101.83 o
  -2   4  11     1645.76     1806.52     97.30 o
  -1   4  11     1899.61     1948.75     87.24 o
   0   4  11      514.88      531.99     23.28 o
   1   4  11     1993.20     1973.60     66.11 o
   2   4  11     2196.70     2328.45     93.71 o
   3   4  11     4315.47     4476.40    165.08 o
   4   4  11     2377.67     2619.33    119.35 o
   5   4  11     5425.34     5446.69    168.19 o
   6   4  11     8600.12     8829.15    313.01 o
   7   4  11     3255.84     3623.36    354.44 o
  -6   5  11     3528.79     3392.03    147.73 o
  -5   5  11     3076.43     2777.77    125.84 o
  -4   5  11     2870.25     2908.68    144.72 o
  -3   5  11    11176.38    11348.65    158.27 o
  -2   5  11     1481.54     1498.37     52.25 o
  -1   5  11     4595.91     4590.76     97.85 o
   0   5  11    24102.49    23755.75    250.65 o
   1   5  11     4941.10     4967.31    195.11 o
   2   5  11     1665.44     1718.54     75.71 o
   3   5  11    11557.69    11272.70    243.78 o
   4   5  11     2587.79     2713.24    147.26 o
   5   5  11     2819.62     2761.01    121.48 o
   6   5  11     3378.48     3186.45    145.45 o
  -6   6  11     1418.34     1421.81     78.06 o
  -5   6  11     3762.96     3558.30    376.95 o
  -4   6  11       96.20      131.39     30.11 o
  -3   6  11     7954.84     7468.62    131.63 o
  -2   6  11     1876.99     1869.13    102.79 o
  -1   6  11    13182.51    12949.61    164.81 o
   0   6  11     4275.15     4293.77    309.01 o
   1   6  11    13228.41    13030.01    364.09 o
   2   6  11     1459.57     1592.69     53.38 o
   3   6  11     7263.85     7110.06    178.49 o
   4   6  11       93.43      140.17     64.77 o
   5   6  11     3462.95     3457.34    148.22 o
   6   6  11     1733.68     1829.11     98.49 o
  -5   7  11     1583.21     1404.57    119.05 o
  -4   7  11    14465.84    13982.68    217.06 o
  -3   7  11    13250.80    12846.71    173.98 o
  -2   7  11      630.77      682.72     27.91 o
  -1   7  11     3304.74     3267.93     86.71 o
   0   7  11       42.84       62.32     23.99 o
   1   7  11     3218.19     3156.39     86.41 o
   2   7  11      861.66      883.25     34.73 o
   3   7  11    12408.13    12177.63    170.82 o
   4   7  11    14549.90    14582.86    476.03 o
   5   7  11     1800.56     2004.79    193.27 o
  -5   8  11     3551.22     3308.25    142.31 o
  -4   8  11     1620.57     1584.97    110.83 o
  -3   8  11     4565.13     4270.04    191.16 o
  -2   8  11     2774.40     2815.06     83.15 o
  -1   8  11     8048.46     7970.96    194.44 o
   0   8  11     1257.41     1273.92     47.89 o
   1   8  11     7528.74     7333.32    131.03 o
   2   8  11     2979.00     3072.55     88.14 o
   3   8  11     5134.19     5012.65    115.25 o
   4   8  11     1946.21     1997.08    125.19 o
   5   8  11     3294.94     3172.89    175.10 o
  -4   9  11     6261.09     6040.22    153.01 o
  -3   9  11     4225.24     4177.06    108.21 o
  -2   9  11     1081.18     1022.07     40.48 o
  -1   9  11    12450.76    12459.17    290.89 o
   0   9  11    10781.31    10452.62    156.90 o
   1   9  11    11838.08    11757.05    263.58 o
   2   9  11      770.06      843.36     33.69 o
   3   9  11     4083.45     4027.56    155.75 o
   4   9  11     7373.54     7104.16    174.17 o
  -3  10  11      807.85      819.09     31.64 o
  -2  10  11     1987.03     2035.76     73.88 o
  -1  10  11     1598.92     1561.50    108.57 o
   0  10  11      152.89      172.45     26.57 o
   1  10  11     1249.69     1143.76     45.82 o
   2  10  11     2135.14     2086.84     92.29 o
   3  10  11      813.14      840.44     52.21 o
  -1  11  11      444.31      553.19     53.98 o
   0  11  11     1010.10      992.70     48.54 o
   1  11  11      617.47      654.47     26.57 o
   0   0  12    17284.59    17052.49    704.81 o
   1   0  12    18135.23    17902.92    267.94 o
   2   0  12     4861.39     5094.41    104.03 o
   3   0  12      240.69      217.49     27.19 o
   4   0  12      131.13      172.98     58.32 o
   5   0  12     8505.45     8829.57    433.69 o
   6   0  12     3964.12     3867.47    159.36 o
  -6   1  12     7023.66     6830.69    206.03 o
  -5   1  12      279.69      351.73     73.24 o
  -4   1  12     1675.30     1880.30    202.59 o
  -3   1  12     3155.23     3241.66    115.43 o
  -2   1  12      619.97      754.49     34.37 o
  -1   1  12     3441.50     3457.64     87.14 o
   0   1  12       99.89      159.04     23.44 o
   1   1  12     3663.51     3757.58     89.33 o
   2   1  12      960.41      982.85     35.05 o
   3   1  12     3824.58     3886.97    176.71 o
   4   1  12     1735.46     1864.87     91.21 o
   5   1  12      385.35      452.79     31.74 o
   6   1  12     6853.58     6925.66    204.20 o
  -6   2  12     9833.56     9872.40    372.77 o
  -5   2  12    12322.06    12419.72    497.70 o
  -4   2  12     7197.44     6915.30    186.61 o
  -3   2  12      445.25      513.54     26.15 o
  -2   2  12     9392.86     9537.65    141.67 o
  -1   2  12     6157.37     6128.42    195.80 o
   0   2  12     1137.28     1155.74     41.79 o
   1   2  12     5942.75     5956.66    112.14 o
   2   2  12     8482.86     8797.13    137.28 o
   3   2  12      723.89      777.75     54.27 o
   4   2  12     6649.13     6898.56    183.49 o
   5   2  12    11152.97    11086.38    245.81 o
   6   2  12     9741.96     9559.63    241.43 o
  -6   3  12      673.99      666.77     38.88 o
  -5   3  12      468.78      499.71     45.16 o
  -4   3  12      979.80     1122.74    178.29 o
  -3   3  12     1528.76     1516.99     60.28 o
  -2   3  12     4428.82     4497.39    104.80 o
  -1   3  12      947.95      963.26     46.13 o
   0   3  12     4050.98     4072.35    170.74 o
   1   3  12      665.82      730.66     34.73 o
   2   3  12     4125.80     4134.22     99.43 o
   3   3  12     1427.65     1560.26     84.81 o
   4   3  12      921.15      975.55     59.84 o
   5   3  12      380.81      427.94     33.71 o
   6   3  12      485.97      617.55     39.75 o
  -6   4  12     1892.59     1691.70     94.50 o
  -5   4  12      472.62      456.14     31.99 o
  -4   4  12    14398.65    14468.29    762.68 o
  -3   4  12    13536.73    13917.01    292.36 o
  -2   4  12    11349.19    11582.82    263.14 o
  -1   4  12    13502.91    13270.08    215.45 o
   0   4  12      201.52      401.01     68.00 o
   1   4  12    12783.33    12952.35    193.60 o
   2   4  12    12644.30    12497.39    309.61 o
   3   4  12    13691.91    13937.37    205.28 o
   4   4  12    14468.78    14646.25    297.53 o
   5   4  12      425.61      459.37     43.73 o
   6   4  12     2004.65     1679.81     84.95 o
  -6   5  12     1634.81     1724.74     90.40 o
  -5   5  12      994.91     1090.07    103.61 o
  -4   5  12     1931.63     1879.61     76.96 o
  -3   5  12     1667.97     1846.80     66.04 o
  -2   5  12     2918.79     2984.52    113.76 o
  -1   5  12     7862.80     8003.94    190.69 o
   0   5  12     1687.22     1476.51     95.15 o
   1   5  12     7869.00     7674.67    278.66 o
   2   5  12     3188.56     3305.91    155.37 o
   3   5  12     1616.12     1738.15     61.43 o
   4   5  12     1962.96     1939.26     84.67 o
   5   5  12      752.89      780.63     41.09 o
   6   5  12     1617.11     1689.58     91.09 o
  -5   6  12     5231.45     5004.08    169.27 o
  -4   6  12    10051.93     9374.22    285.05 o
  -3   6  12     4430.70     4563.52    203.88 o
  -2   6  12     1775.90     1837.54     63.23 o
  -1   6  12     2766.08     2781.94     84.32 o
   0   6  12     4785.18     4851.28    126.60 o
   1   6  12     2854.09     2761.95     88.53 o
   2   6  12     1547.84     1613.73     87.57 o
   3   6  12     4672.75     4431.36    109.54 o
   4   6  12    11183.54    11190.58    508.77 o
   5   6  12     4460.02     4305.94    201.63 o
  -5   7  12     1624.48     1655.68     88.98 o
  -4   7  12     4009.13     3879.47    124.98 o
  -3   7  12       42.32      108.36     38.47 o
  -2   7  12      934.10      936.57     36.70 o
  -1   7  12      843.76      968.26     60.33 o
   0   7  12     1238.27     1186.54     48.62 o
   1   7  12      694.38      799.26     51.72 o
   2   7  12      752.54      786.55     51.23 o
   3   7  12      103.65      146.20     37.62 o
   4   7  12     3744.49     3770.69    140.60 o
   5   7  12     1806.93     1858.26     95.12 o
  -4   8  12     1252.09     1117.78     47.29 o
  -3   8  12    11052.76    10654.71    172.93 o
  -2   8  12     6218.45     5919.61    143.05 o
  -1   8  12     3735.36     3625.24    102.36 o
   0   8  12     2636.06     2677.62     84.89 o
   1   8  12     3696.89     3563.45    100.30 o
   2   8  12     6433.55     6077.27    170.33 o
   3   8  12    10480.78    10294.25    170.50 o
   4   8  12     1355.00     1422.71     66.31 o
  -3   9  12     1462.39     1387.09     55.61 o
  -2   9  12     2704.46     2534.52     89.36 o
  -1   9  12     3855.15     3988.99    108.98 o
   0   9  12     8129.74     7793.89    237.63 o
   1   9  12     4091.59     4121.16    296.40 o
   2   9  12     3059.24     3170.23    177.93 o
   3   9  12     1631.25     1628.46     60.74 o
  -1  10  12     7909.81     7552.26    149.78 o
   0  10  12     4717.09     4545.66    158.15 o
   1  10  12     7752.36     7441.98    294.77 o
   1   0  13     3789.12     3917.34     97.14 o
   2   0  13     2002.95     1883.84     67.43 o
   3   0  13     4618.08     4497.64    108.69 o
   4   0  13    20536.38    20489.44    333.93 o
   5   0  13      432.70      515.82     34.04 o
   6   0  13     1032.53      981.24     63.82 o
  -6   1  13     3364.88     3171.03    152.17 o
  -5   1  13     3879.43     3744.16    153.61 o
  -4   1  13     2918.74     2855.16    156.48 o
  -3   1  13     5022.33     5004.11    186.35 o
  -2   1  13     2346.57     2342.30     78.62 o
  -1   1  13    13790.39    13527.17    182.21 o
   0   1  13     7136.90     6794.58    152.30 o
   1   1  13    13183.40    13412.79    174.77 o
   2   1  13     2607.82     2618.50     82.35 o
   3   1  13     5608.08     5120.27    115.73 o
   4   1  13     2931.90     2955.86    270.36 o
   5   1  13     3797.86     3675.83    148.95 o
   6   1  13     3132.47     3282.25    151.32 o
  -5   2  13      455.96      418.71     83.21 o
  -4   2  13     3004.30     2919.80    130.08 o
  -3   2  13     2086.45     2085.75     77.39 o
  -2   2  13      100.42      153.23     24.36 o
  -1   2  13     3634.83     3323.23     91.74 o
   0   2  13     5159.00     4818.87    105.06 o
   1   2  13     3367.12     3200.54    102.35 o
   2   2  13       16.84       50.39     33.55 o
   3   2  13     1766.86     1882.21     63.76 o
   4   2  13     3724.89     4088.07    153.18 o
   5   2  13      374.95      396.53     34.05 o
  -5   3  13     3292.53     3270.92    142.47 o
  -4   3  13     8243.03     7759.71    208.41 o
  -3   3  13     4803.19     4849.91    114.85 o
  -2   3  13    11631.21    11851.61    395.16 o
  -1   3  13     3489.16     3456.91     93.03 o
   0   3  13      326.76      358.88     19.28 o
   1   3  13     3111.58     3122.48     93.35 o
   2   3  13    11023.00    10755.47    160.96 o
   3   3  13     4900.47     5011.47    151.50 o
   4   3  13     8263.52     8301.44    221.96 o
   5   3  13     3327.03     3161.74    147.09 o
  -5   4  13     2184.16     2385.79    125.53 o
  -4   4  13      888.02     1008.68    194.34 o
  -3   4  13     2826.16     2837.09     91.78 o
  -2   4  13     2682.57     2754.30     86.82 o
  -1   4  13     2560.06     2458.03     95.26 o
   0   4  13     1238.50     1218.12     47.64 o
   1   4  13     2654.16     2611.90     83.10 o
   2   4  13     2676.89     2584.97     99.33 o
   3   4  13     2743.20     2877.61     97.47 o
   4   4  13      900.75      934.42    112.57 o
   5   4  13     2384.07     2587.59    130.63 o
  -5   5  13     5173.27     5007.94    178.21 o
  -4   5  13     3078.11     2720.41    132.47 o
  -3   5  13     5146.17     5052.81    120.56 o
  -2   5  13     3779.73     3905.78    116.09 o
  -1   5  13    12410.30    12140.66    176.64 o
   0   5  13      100.75      116.14     38.55 o
   1   5  13    11941.68    11523.91    333.83 o
   2   5  13     4206.70     4160.75    111.23 o
   3   5  13     5205.63     5281.45    139.61 o
   4   5  13     3118.48     3071.45    115.47 o
   5   5  13     4986.53     4667.97    178.41 o
  -4   6  13     1164.67     1098.11     71.84 o
  -3   6  13      247.70      269.77     48.34 o
  -2   6  13     8424.68     8439.50    153.17 o
  -1   6  13     2802.32     2644.51     89.56 o
   0   6  13     1012.55      958.98     43.29 o
   1   6  13     2670.79     2602.48    108.85 o
   2   6  13     7781.00     7958.75    221.81 o
   3   6  13       99.32      162.00     27.92 o
   4   6  13     1183.13     1136.04     51.87 o
  -3   7  13     6774.96     6411.95    140.76 o
  -2   7  13     3456.39     3237.56     99.54 o
  -1   7  13     3174.99     3150.08     96.85 o
   0   7  13      355.62      330.56     20.29 o
   1   7  13     2443.55     2516.34    166.07 o
   2   7  13     3621.29     3730.70    104.90 o
   3   7  13     6577.82     6515.76    259.17 o
  -2   8  13     9445.73     9392.39    277.28 o
  -1   8  13      143.59      156.45     57.72 o
   0   8  13      726.89      669.69     27.65 o
   1   8  13      149.75      137.69     45.19 o
   2   8  13    10427.77    10027.57    321.99 o
   0   9  13     4909.66     4562.20    120.47 o
   0   0  14     2307.47     2326.92    111.28 o
   1   0  14      281.03      303.36     45.98 o
   2   0  14     9471.50     9201.95    197.93 o
   3   0  14     5714.59     5734.64    127.89 o
   4   0  14     4169.35     3858.75    158.24 o
   5   0  14      256.46      260.10     44.87 o
  -5   1  14      763.04      782.28     47.68 o
  -4   1  14     5094.01     4863.24    302.90 o
  -3   1  14     8257.99     8430.41    153.73 o
  -2   1  14     5457.82     5413.00    120.37 o
  -1   1  14     3490.91     3607.17     99.21 o
   0   1  14     1963.98     2184.72     96.09 o
   1   1  14     3008.60     3207.76     92.78 o
   2   1  14     6197.38     6117.37    137.41 o
   3   1  14     7943.93     7960.88    149.11 o
   4   1  14     4746.40     5145.90    181.40 o
   5   1  14      811.70      751.63     46.71 o
  -4   2  14     7045.27     6152.72    247.05 o
  -3   2  14       37.64      139.39     34.70 o
  -2   2  14     3236.98     3171.33     99.50 o
  -1   2  14     6291.58     6309.00    130.58 o
   0   2  14     6768.32     6534.54    146.72 o
   1   2  14     6867.32     6973.31    134.47 o
   2   2  14     2635.01     2848.81     89.12 o
   3   2  14      132.42      209.12     42.46 o
   4   2  14     6898.46     6862.66    206.88 o
  -4   3  14    12913.39    12209.30    276.26 o
  -3   3  14     6905.43     6658.31    139.92 o
  -2   3  14      856.98      860.76     32.19 o
  -1   3  14     7687.12     7384.62    141.84 o
   0   3  14     6850.28     6560.58    239.67 o
   1   3  14     8326.73     8082.11    149.36 o
   2   3  14      708.98      787.94     29.14 o
   3   3  14     6313.30     6183.90    133.41 o
   4   3  14    13595.26    13517.92    288.61 o
  -4   4  14     1007.06      953.41     50.80 o
  -3   4  14      702.45      706.49     33.15 o
  -2   4  14     4359.40     4346.17    160.81 o
  -1   4  14     3281.74     3304.29     99.85 o
   0   4  14     2744.18     2615.27     87.41 o
   1   4  14     2681.53     2779.78    153.14 o
   2   4  14     4343.70     4126.42    236.97 o
   3   4  14      804.45      849.94     33.55 o
   4   4  14      896.69     1067.68     58.97 o
  -3   5  14      411.68      479.61     24.45 o
  -2   5  14     2185.30     2132.38    121.30 o
  -1   5  14     6561.24     6385.59    134.49 o
   0   5  14      620.67      632.58     25.53 o
   1   5  14     7130.57     6941.07    324.92 o
   2   5  14     2443.71     2356.35    106.23 o
   3   5  14      517.49      525.03     26.94 o
  -3   6  14     8663.43     8444.29    165.57 o
  -2   6  14     1281.95     1313.67     77.79 o
  -1   6  14     7120.28     7153.17    178.31 o
   0   6  14     1678.99     1684.38    123.77 o
   1   6  14     6888.27     6673.50    144.09 o
   2   6  14      978.02      988.62     57.37 o
   3   6  14     7797.44     7988.14    159.64 o
  -2   7  14     4509.96     4306.97    118.75 o
  -1   7  14    10584.44     9984.14    191.02 o
   0   7  14     1952.56     1918.95     84.08 o
   1   7  14     9952.57     9524.00    326.42 o
   2   7  14     5019.82     5025.68    181.17 o
   1   0  15      257.27      315.58     52.82 o
   2   0  15     3432.05     3359.97    101.61 o
   3   0  15     2609.05     2478.56     92.57 o
  -3   1  15     1355.92     1472.50     59.32 o
  -2   1  15     2154.19     2209.18     77.27 o
  -1   1  15      743.56      885.00     51.76 o
   0   1  15      377.70      453.84     22.68 o
   1   1  15      847.26      911.41     32.00 o
   2   1  15     2542.92     2439.25     89.32 o
   3   1  15     1574.84     1623.43     62.36 o
  -3   2  15     8296.76     8085.08    215.10 o
  -2   2  15      888.81      872.42     37.87 o
  -1   2  15    22147.59    22099.12    274.86 o
   0   2  15     3096.84     2989.30    111.39 o
   1   2  15    23240.92    22886.04    543.16 o
   2   2  15      872.88      914.20     56.89 o
   3   2  15     7868.21     8031.01    158.93 o
  -3   3  15     4438.19     4337.12    119.72 o
  -2   3  15      175.08      257.18     31.53 o
  -1   3  15      872.19      867.49     37.77 o
   0   3  15      187.77      209.11     31.10 o
   1   3  15      787.28      786.71     34.97 o
   2   3  15      118.81      179.48     29.34 o
   3   3  15     4101.87     4203.32    116.61 o
  -2   4  15     7030.74     6869.00    148.05 o
  -1   4  15     1774.96     1739.88     66.56 o
   0   4  15      578.10      620.26     28.02 o
   1   4  15     1802.54     1825.84     96.08 o
   2   4  15     7815.40     7444.12    196.55 o
  -1   5  15       65.64      190.87     61.60 o
   0   5  15      130.09       72.08     43.88 o
   1   5  15       33.42      126.40     44.48 o
   0   0  16       80.70       99.76     59.61 o
   1   0  16     3327.10     3021.85     98.58 o
  -1   1  16     7487.13     6911.64    150.59 o
   0   1  16     2448.07     2206.61     80.42 o
   1   1  16     7419.75     7044.60    153.51 o
   0   2  16     1741.21     1531.18     57.19 o
 
